# Supplementary material for: Chlorido(4,4′,4′′-tri-tert-butyl-2,2′:6′,2′′-terpyridine)­platinum(II) chloride toluene monosolvate
Source: Acta Crystallogr Sect E Struct Rep Online. 2010 Nov 30;66(Pt 12):m1704. doi: 10.1107/S1600536810048750 (PMC3011477; doi:10.1107/S1600536810048750)
Supplement: Supplementary file 1 [file e-66-m1704-sup1.cif]

##############################################################################
###                                                                        ###
###        Electronic paper (Acta Crystallographica Section E)             ###
###                                                                        ###
##############################################################################
#                                                                            #
# This CIF contains the data in a paper accepted for publication in Acta     #
# Crystallographica Section E. It conforms to the requirements of Notes      #
# for Authors for Section E, and has been peer reviewed under the auspices   #
# of the IUCr Commission on Journals.                                        #
#                                                                            #
# Full details of the Crystallographic Information File format               #
# are given in the paper "The Crystallographic Information File (CIF):       #
# a New Standard Archive File for Crystallography" by S. R. Hall, F. H.      #
# Allen and I. D. Brown [Acta Cryst. (1991), A47, 655-685].                  #
#                                                                            #
# The current version of the core CIF dictionary is obtainable from          #
# ftp://ftp.iucr.org/pub/cif_core.dic. The current version number is 2.4.    #
#                                                                            #
# Software is freely available for graphical display of the structure(s) in  #
# this CIF.  For information consult the CIF home page http://www.iucr.org/  #
# cif/home.html                                                              #
#                                                                            #
# This file may be used for bona fide research purposes within the           #
# scientific community so long as proper attribution is given to the journal # 
# article from which it was obtained.                                        #
#                                                                            #
##############################################################################
                                             
data_global
_audit_creation_method     'WinGX routine CIF_UPDATE'
_audit_conform_dict_name     cif_core.dic
_audit_conform_dict_version     2.3
_journal_date_recd_electronic     2010-10-05
_journal_date_accepted     2010-11-22
_journal_name_full     'Acta Crystallographica, Section E'
_journal_year     2010
_journal_volume     66
_journal_issue     12
_journal_page_first     m1704
_journal_page_last     m1704
_journal_paper_category     QM
_journal_coeditor_code     BV2164
_publ_contact_author_name     'Smucker, Bradley W.'
_publ_contact_author_address
;
Department of Chemistry
Austin College
900 North Grand
Sherman, TX 75090-4400
USA
;
_publ_contact_author_email     bsmucker@austincollege.edu
_publ_contact_author_fax     '00(903)8132420'
_publ_contact_author_phone     '00(903)8132217'
_publ_section_title
;
Chlorido(4,4',4''-tri-<i>tert</i>-butyl-2,2':6',2''-terpyridine)platinum
chloride toluene monosolvate
;
loop_
    _publ_author_name
    _publ_author_address
    'Batrice, Rami J.'
;
Department of Chemistry
Austin College
900 North Grand
Sherman
TX 75090-4400
USA
;
    'Nesterov, Vladimir N.'
;
Department of Chemistry
University of North Texas
1155 Union Circle, #305070
Denton
TX 76203-5070
USA
;
    'Bradley W. Smucker'
;
Department of Chemistry
Austin College
900 North Grand
Sherman
TX 75090-4400
USA
;
data_I
_audit_creation_method     SHELXL-97
_chemical_name_systematic
;
Chlorido(4,4',4''-tri-<i>tert</i>-butyl-2,2':6',2''-terpyridine)platinum
chloride toluene monosolvate
;
_chemical_name_common     ?
_chemical_formula_moiety     'C27 H35 Cl N3 Pt +, Cl -, C7 H8'
_chemical_formula_sum     'C34 H43 Cl2 N3 Pt'
_chemical_formula_iupac     '[Pt Cl (C27 H35 N3)] Cl, C7 H8'
_chemical_formula_weight     759.70
_chemical_melting_point     ?
_symmetry_cell_setting     monoclinic
_symmetry_space_group_name_H-M     'P 21/c'
_symmetry_space_group_name_Hall     '-P 2ybc'
loop_
    _symmetry_equiv_pos_as_xyz
    'x, y, z'
    '-x, y+1/2, -z+1/2'
    '-x, -y, -z'
    'x, -y-1/2, z-1/2'
_cell_length_a     9.4418(3)
_cell_length_b     20.0002(7)
_cell_length_c     17.2321(6)
_cell_angle_alpha     90.00
_cell_angle_beta     91.9480(10)
_cell_angle_gamma     90.00
_cell_volume     3252.19(19)
_cell_formula_units_Z     4
_cell_measurement_reflns_used     9878
_cell_measurement_theta_min     2.37
_cell_measurement_theta_max     27.18
_cell_measurement_temperature     100(2)
_exptl_crystal_description     plate
_exptl_crystal_colour     yellow
_exptl_crystal_size_max     0.26
_exptl_crystal_size_mid     0.21
_exptl_crystal_size_min     0.09
_exptl_crystal_density_diffrn     1.552
_exptl_crystal_density_meas     ?
_exptl_crystal_density_method     'not measured'
_exptl_crystal_F_000     1520
_exptl_absorpt_coefficient_mu     4.506
_exptl_absorpt_correction_type     multi-scan
_exptl_absorpt_process_details     '(SADABS; Bruker, 2007)'
_exptl_absorpt_correction_T_min     0.3871
_exptl_absorpt_correction_T_max     0.6768
_exptl_special_details
;
;
_diffrn_ambient_temperature     100(2)
_diffrn_radiation_type     MoK\a
_diffrn_radiation_wavelength     0.71073
_diffrn_radiation_source     'fine-focus sealed tube'
_diffrn_radiation_monochromator     graphite
_diffrn_measurement_device_type     'Bruker SMART APEXII CCD'
_diffrn_measurement_method     \w
_diffrn_detector_area_resol_mean     ?
_diffrn_reflns_number     37919
_diffrn_reflns_av_R_equivalents     0.0297
_diffrn_reflns_av_sigmaI/netI     0.0195
_diffrn_reflns_theta_min     1.56
_diffrn_reflns_theta_max     26.37
_diffrn_reflns_theta_full     26.37
_diffrn_measured_fraction_theta_max     1.000
_diffrn_measured_fraction_theta_full     1.000
_diffrn_reflns_limit_h_min     -11
_diffrn_reflns_limit_h_max     11
_diffrn_reflns_limit_k_min     -24
_diffrn_reflns_limit_k_max     24
_diffrn_reflns_limit_l_min     -21
_diffrn_reflns_limit_l_max     21
_refine_special_details
;
Refinement of <i>F</i>^2^ against ALL reflections. The weighted <i>R</i>-factor
<i>wR</i> and goodness of fit <i>S</i> are based on <i>F</i>^2^, conventional
<i>R</i>-factors <i>R</i> are based on <i>F</i>, with <i>F</i> set to zero for
negative <i>F</i>^2^. The threshold expression of <i>F</i>^2^ >
\s(<i>F</i>^2^) is used only for calculating <i>R</i>-factors(gt) <i>etc</i>.
and is not relevant to the choice of reflections for refinement.
<i>R</i>-factors based on <i>F</i>^2^ are statistically about twice as large
as those based on <i>F</i>, and <i>R</i>- factors based on ALL data will be
even larger.
;
_reflns_number_total     6647
_reflns_number_gt     6232
_reflns_threshold_expression     I>2sigma(I)
_refine_ls_structure_factor_coef     Fsqd
_refine_ls_matrix_type     full
_refine_ls_R_factor_all     0.0344
_refine_ls_R_factor_gt     0.0321
_refine_ls_wR_factor_gt     0.1057
_refine_ls_wR_factor_ref     0.1076
_refine_ls_goodness_of_fit_ref     1.046
_refine_ls_restrained_S_all     1.056
_refine_ls_number_reflns     6647
_refine_ls_number_parameters     358
_refine_ls_number_restraints     14
_refine_ls_hydrogen_treatment     constr
_refine_ls_weighting_scheme     calc
_refine_ls_weighting_details
         'calc w=1/[\s^2^(Fo^2^)+(0.0800P)^2^+5.0000P] where P=(Fo^2^+2Fc^2^)/3'
_atom_sites_solution_hydrogens     geom
_atom_sites_solution_primary     direct
_atom_sites_solution_secondary     difmap
_refine_ls_shift/su_max     0.008
_refine_ls_shift/su_mean     0.000
_refine_diff_density_max     1.465
_refine_diff_density_min     -2.784
_refine_ls_extinction_method     none
_refine_ls_extinction_coef     ?
loop_
    _atom_type_symbol
    _atom_type_description
    _atom_type_scat_dispersion_real
    _atom_type_scat_dispersion_imag
    _atom_type_scat_source
    'C' 'C' 0.0033 0.0016
                         'International Tables Vol C Tables 4.2.6.8 and 6.1.1.4'
    'H' 'H' 0.0000 0.0000
                         'International Tables Vol C Tables 4.2.6.8 and 6.1.1.4'
    'N' 'N' 0.0061 0.0033
                         'International Tables Vol C Tables 4.2.6.8 and 6.1.1.4'
    'Cl' 'Cl' 0.1484 0.1585
                         'International Tables Vol C Tables 4.2.6.8 and 6.1.1.4'
    'Pt' 'Pt' -1.7033 8.3905
                         'International Tables Vol C Tables 4.2.6.8 and 6.1.1.4'
_computing_data_collection     'APEX2 (Bruker, 2007)'
_computing_cell_refinement     'SAINT (Bruker, 2007)'
_computing_data_reduction     'SAINT (Bruker, 2007)'
_computing_structure_solution     'SHELXS97 (Sheldrick, 2008)'
_computing_structure_refinement     'SHELXL97 (Sheldrick, 2008)'
_computing_molecular_graphics
;
SHELXTL (Sheldrick, 2008) and
<i>Mercury</i> (Macrae,<i>et al.</i>, 2008)
;
_computing_publication_material     'SHELXTL (Sheldrick, 2008)'
loop_
    _atom_site_type_symbol
    _atom_site_label
    _atom_site_fract_x
    _atom_site_fract_y
    _atom_site_fract_z
    _atom_site_U_iso_or_equiv
    _atom_site_adp_type
    _atom_site_calc_flag
    _atom_site_refinement_flags
    _atom_site_occupancy
    _atom_site_disorder_assembly
    _atom_site_disorder_group
    Pt Pt1 0.588936(16) 0.429628(7) 0.502253(9) 0.01709(9) Uani d . 1 . .
    Cl Cl1 0.80289(11) 0.48538(5) 0.50311(6) 0.0234(2) Uani d . 1 . .
    N N1 0.5430(5) 0.43245(16) 0.3872(2) 0.0212(8) Uani d . 1 . .
    N N2 0.4112(3) 0.38083(19) 0.50120(19) 0.0192(8) Uani d . 1 . .
    N N3 0.5802(4) 0.40887(18) 0.6163(2) 0.0176(7) Uani d . 1 . .
    C C1 0.4201(6) 0.3997(3) 0.3663(3) 0.0343(7) Uani d . 1 . .
    C C2 0.3788(6) 0.3916(3) 0.2892(3) 0.0343(7) Uani d . 1 . .
    H H2A 0.2930 0.3690 0.2759 0.041 Uiso calc R 1 . .
    C C3 0.4636(7) 0.4170(2) 0.2303(3) 0.0317(11) Uani d . 1 . .
    C C4 0.5847(6) 0.4531(3) 0.2542(3) 0.0346(12) Uani d . 1 . .
    H H4A 0.6420 0.4734 0.2166 0.041 Uiso calc R 1 . .
    C C5 0.6209(5) 0.4591(2) 0.3320(3) 0.0276(10) Uani d . 1 . .
    H H5A 0.7043 0.4831 0.3468 0.033 Uiso calc R 1 . .
    C C6 0.3424(5) 0.3720(2) 0.4324(2) 0.0189(8) Uani d . 1 . .
    C C7 0.2114(5) 0.3402(2) 0.4302(3) 0.0210(9) Uani d . 1 . .
    H H7A 0.1619 0.3328 0.3820 0.025 Uiso calc R 1 . .
    C C8 0.1530(4) 0.3190(2) 0.4998(2) 0.0190(8) Uani d . 1 . .
    C C9 0.2314(4) 0.3270(2) 0.5698(3) 0.0197(8) Uani d . 1 . .
    H H9A 0.1957 0.3110 0.6171 0.024 Uiso calc R 1 . .
    C C10 0.3625(4) 0.3590(2) 0.5688(2) 0.0171(8) Uani d . 1 . .
    C C11 0.4619(4) 0.3728(2) 0.6359(2) 0.0177(8) Uani d . 1 . .
    C C12 0.4448(4) 0.3510(2) 0.7101(2) 0.0194(8) Uani d . 1 . .
    H H12A 0.3620 0.3267 0.7222 0.023 Uiso calc R 1 . .
    C C13 0.5482(5) 0.3639(2) 0.7686(2) 0.0204(8) Uani d . 1 . .
    C C14 0.6643(5) 0.4025(2) 0.7476(3) 0.0232(9) Uani d . 1 . .
    H H14A 0.7348 0.4144 0.7858 0.028 Uiso calc R 1 . .
    C C15 0.6773(5) 0.4234(2) 0.6722(3) 0.0211(9) Uani d . 1 . .
    H H15A 0.7579 0.4489 0.6592 0.025 Uiso calc R 1 . .
    C C16 0.4265(8) 0.4015(3) 0.1449(3) 0.0423(15) Uani d . 1 . .
    C C17 0.4511(8) 0.3261(3) 0.1326(3) 0.0464(15) Uani d . 1 . .
    H H17A 0.3892 0.3006 0.1661 0.070 Uiso calc R 1 . .
    H H17B 0.5503 0.3153 0.1457 0.070 Uiso calc R 1 . .
    H H17C 0.4296 0.3147 0.0782 0.070 Uiso calc R 1 . .
    C C18 0.2729(9) 0.4188(3) 0.1272(4) 0.058(2) Uani d . 1 . .
    H H18A 0.2554 0.4653 0.1421 0.087 Uiso calc R 1 . .
    H H18B 0.2119 0.3891 0.1565 0.087 Uiso calc R 1 . .
    H H18C 0.2520 0.4133 0.0715 0.087 Uiso calc R 1 . .
    C C19 0.5205(11) 0.4413(4) 0.0910(3) 0.072(3) Uani d . 1 . .
    H H19A 0.5057 0.4892 0.0992 0.109 Uiso calc R 1 . .
    H H19B 0.4959 0.4299 0.0369 0.109 Uiso calc R 1 . .
    H H19C 0.6201 0.4302 0.1024 0.109 Uiso calc R 1 . .
    C C20 0.0069(5) 0.2843(2) 0.4993(3) 0.0242(9) Uani d . 1 . .
    C C21 -0.0735(5) 0.3042(3) 0.5714(3) 0.0385(13) Uani d . 1 . .
    H H21A -0.1653 0.2814 0.5708 0.058 Uiso calc R 1 . .
    H H21B -0.0885 0.3527 0.5713 0.058 Uiso calc R 1 . .
    H H21C -0.0181 0.2914 0.6181 0.058 Uiso calc R 1 . .
    C C22 0.0365(7) 0.2091(3) 0.5021(5) 0.061(2) Uani d . 1 . .
    H H22A -0.0532 0.1848 0.5053 0.092 Uiso calc R 1 . .
    H H22B 0.0972 0.1988 0.5478 0.092 Uiso calc R 1 . .
    H H22C 0.0843 0.1956 0.4550 0.092 Uiso calc R 1 . .
    C C23 -0.0820(5) 0.3035(3) 0.4267(3) 0.0364(12) Uani d . 1 . .
    H H23A -0.1783 0.2859 0.4310 0.055 Uiso calc R 1 . .
    H H23B -0.0389 0.2846 0.3807 0.055 Uiso calc R 1 . .
    H H23C -0.0857 0.3523 0.4222 0.055 Uiso calc R 1 . .
    C C24 0.5345(5) 0.3346(2) 0.8503(3) 0.0256(9) Uani d . 1 . .
    C C25 0.3910(5) 0.3546(3) 0.8826(3) 0.0318(11) Uani d . 1 . .
    H H25A 0.3847 0.3380 0.9359 0.048 Uiso calc R 1 . .
    H H25B 0.3143 0.3352 0.8502 0.048 Uiso calc R 1 . .
    H H25C 0.3824 0.4035 0.8825 0.048 Uiso calc R 1 . .
    C C26 0.6550(5) 0.3573(3) 0.9056(3) 0.0318(11) Uani d . 1 . .
    H H26A 0.6420 0.3378 0.9571 0.048 Uiso calc R 1 . .
    H H26B 0.6544 0.4061 0.9095 0.048 Uiso calc R 1 . .
    H H26C 0.7458 0.3424 0.8858 0.048 Uiso calc R 1 . .
    C C27 0.5403(6) 0.2585(3) 0.8428(3) 0.0352(12) Uani d . 1 . .
    H H27A 0.5393 0.2382 0.8946 0.053 Uiso calc R 1 . .
    H H27B 0.6274 0.2456 0.8173 0.053 Uiso calc R 1 . .
    H H27C 0.4580 0.2429 0.8117 0.053 Uiso calc R 1 . .
    Cl Cl2 0.14340(13) 0.24444(6) 0.74948(7) 0.0315(3) Uani d . 1 . .
    C C1A 0.9381(7) 0.0032(4) 0.6429(3) 0.067(4) Uani d PGD 0.553(6) A 1
    C C2A 0.9481(12) 0.0561(3) 0.6952(5) 0.081(5) Uani d PGD 0.553(6) A 1
    H H2AA 0.9471 0.1008 0.6768 0.097 Uiso calc PR 0.553(6) A 1
    C C3A 0.9594(12) 0.0434(4) 0.7745(4) 0.068(4) Uani d PGD 0.553(6) A 1
    H H3AA 0.9662 0.0795 0.8103 0.081 Uiso calc PR 0.553(6) A 1
    C C4A 0.9608(9) -0.0221(5) 0.8015(3) 0.050(4) Uani d PGD 0.553(6) A 1
    H H4AA 0.9686 -0.0307 0.8557 0.060 Uiso calc PR 0.553(6) A 1
    C C5A 0.9509(11) -0.0749(3) 0.7492(5) 0.049(3) Uani d PGD 0.553(6) A 1
    H H5AA 0.9518 -0.1197 0.7676 0.059 Uiso calc PR 0.553(6) A 1
    C C6A 0.9395(10) -0.0623(3) 0.6699(4) 0.059(3) Uani d PGD 0.553(6) A 1
    H H6AA 0.9327 -0.0984 0.6342 0.070 Uiso calc PR 0.553(6) A 1
    C C7A 0.9269(10) 0.0104(4) 0.5583(4) 0.0343(7) Uani d PD 0.553(6) A 1
    H H7AA 0.8482 -0.0170 0.5378 0.051 Uiso calc PR 0.553(6) A 1
    H H7AB 1.0154 -0.0045 0.5357 0.051 Uiso calc PR 0.553(6) A 1
    H H7AC 0.9097 0.0574 0.5449 0.051 Uiso calc PR 0.553(6) A 1
    C C1B 0.9217(9) 0.0531(4) 0.6741(5) 0.067(4) Uani d PGD 0.447(6) A 2
    C C2B 0.9072(14) -0.0135(5) 0.6522(5) 0.081(5) Uani d PGD 0.447(6) A 2
    H H2BA 0.8806 -0.0245 0.6001 0.097 Uiso calc PR 0.447(6) A 2
    C C3B 0.9319(16) -0.0640(4) 0.7064(7) 0.068(4) Uani d PGD 0.447(6) A 2
    H H3BA 0.9220 -0.1095 0.6914 0.081 Uiso calc PR 0.447(6) A 2
    C C4B 0.9709(13) -0.0479(5) 0.7826(6) 0.050(4) Uani d PGD 0.447(6) A 2
    H H4BA 0.9877 -0.0824 0.8197 0.060 Uiso calc PR 0.447(6) A 2
    C C5B 0.9853(13) 0.0187(5) 0.8046(4) 0.049(3) Uani d PGD 0.447(6) A 2
    H H5BA 1.0120 0.0297 0.8567 0.059 Uiso calc PR 0.447(6) A 2
    C C6B 0.9607(12) 0.0692(4) 0.7504(5) 0.059(3) Uani d PGD 0.447(6) A 2
    H H6BA 0.9706 0.1147 0.7654 0.070 Uiso calc PR 0.447(6) A 2
    C C7B 0.8956(12) 0.1064(5) 0.6175(6) 0.0343(7) Uani d PD 0.447(6) A 2
    H H7BA 0.9856 0.1203 0.5959 0.051 Uiso calc PR 0.447(6) A 2
    H H7BB 0.8520 0.1446 0.6431 0.051 Uiso calc PR 0.447(6) A 2
    H H7BC 0.8318 0.0901 0.5757 0.051 Uiso calc PR 0.447(6) A 2
loop_
    _atom_site_aniso_label
    _atom_site_aniso_U_11
    _atom_site_aniso_U_22
    _atom_site_aniso_U_33
    _atom_site_aniso_U_12
    _atom_site_aniso_U_13
    _atom_site_aniso_U_23
    Pt1 0.01831(12) 0.01521(12) 0.01768(12) -0.00046(5) -0.00049(7) -0.00152(5)
    Cl1 0.0202(5) 0.0217(5) 0.0284(5) -0.0019(4) 0.0007(4) 0.0000(4)
    N1 0.030(2) 0.0149(18) 0.0188(19) 0.0005(13) 0.0009(16) -0.0026(13)
    N2 0.023(2) 0.0140(18) 0.0207(19) 0.0014(13) -0.0033(15) 0.0005(12)
    N3 0.0180(17) 0.0145(16) 0.0199(17) -0.0012(14) -0.0036(14) 0.0012(14)
    C1 0.0421(19) 0.0285(16) 0.0320(16) 0.0018(14) -0.0020(14) 0.0033(13)
    C2 0.0421(19) 0.0285(16) 0.0320(16) 0.0018(14) -0.0020(14) 0.0033(13)
    C3 0.052(3) 0.020(2) 0.022(2) -0.005(2) -0.006(2) 0.0014(19)
    C4 0.058(3) 0.024(2) 0.022(2) -0.006(2) 0.006(2) -0.0009(19)
    C5 0.035(3) 0.023(2) 0.025(2) -0.0054(19) 0.0051(19) -0.0019(18)
    C6 0.022(2) 0.0164(19) 0.0178(19) 0.0026(16) -0.0045(16) -0.0031(15)
    C7 0.024(2) 0.0129(19) 0.026(2) 0.0012(16) -0.0086(17) -0.0027(16)
    C8 0.017(2) 0.0133(19) 0.026(2) 0.0001(16) -0.0061(16) -0.0029(16)
    C9 0.018(2) 0.016(2) 0.025(2) 0.0008(16) -0.0044(16) -0.0028(16)
    C10 0.018(2) 0.0146(19) 0.0185(19) 0.0003(15) -0.0031(15) -0.0009(15)
    C11 0.0162(19) 0.0140(19) 0.023(2) -0.0018(15) -0.0022(16) -0.0024(15)
    C12 0.020(2) 0.0142(19) 0.024(2) -0.0014(16) -0.0033(16) -0.0012(16)
    C13 0.022(2) 0.020(2) 0.019(2) 0.0005(16) -0.0052(16) -0.0010(16)
    C14 0.025(2) 0.021(2) 0.023(2) -0.0040(18) -0.0066(17) -0.0028(17)
    C15 0.021(2) 0.019(2) 0.024(2) -0.0023(16) -0.0040(18) -0.0015(16)
    C16 0.085(5) 0.024(3) 0.018(2) -0.020(3) -0.005(3) 0.000(2)
    C17 0.085(5) 0.030(3) 0.025(3) -0.018(3) 0.009(3) -0.006(2)
    C18 0.098(6) 0.037(3) 0.037(3) -0.009(3) -0.031(4) 0.002(3)
    C19 0.150(8) 0.052(4) 0.016(3) -0.061(5) 0.006(4) 0.000(3)
    C20 0.017(2) 0.019(2) 0.036(2) -0.0056(17) -0.0070(18) -0.0045(18)
    C21 0.023(2) 0.060(4) 0.032(3) -0.010(2) -0.003(2) 0.005(2)
    C22 0.038(3) 0.020(3) 0.124(7) -0.009(2) -0.016(4) -0.002(3)
    C23 0.021(2) 0.057(4) 0.031(3) -0.009(2) -0.005(2) -0.010(2)
    C24 0.031(2) 0.024(2) 0.021(2) -0.0055(18) -0.0064(18) 0.0030(18)
    C25 0.034(3) 0.042(3) 0.019(2) -0.008(2) -0.0038(19) 0.000(2)
    C26 0.036(3) 0.038(3) 0.021(2) -0.006(2) -0.0103(19) 0.006(2)
    C27 0.051(3) 0.026(3) 0.027(2) -0.004(2) -0.015(2) 0.010(2)
    Cl2 0.0288(6) 0.0344(6) 0.0309(6) -0.0016(5) -0.0036(4) 0.0147(5)
    C1A 0.078(8) 0.071(8) 0.051(6) -0.039(8) -0.012(6) 0.013(5)
    C2A 0.108(12) 0.087(10) 0.047(6) -0.017(9) -0.014(7) -0.031(6)
    C3A 0.049(7) 0.065(7) 0.090(11) -0.009(5) 0.001(6) -0.052(8)
    C4A 0.022(4) 0.087(12) 0.043(6) 0.032(5) 0.017(4) 0.013(7)
    C5A 0.042(6) 0.052(6) 0.055(6) 0.007(4) 0.007(5) 0.009(5)
    C6A 0.042(6) 0.049(6) 0.086(9) -0.014(4) 0.018(6) -0.024(5)
    C7A 0.0421(19) 0.0285(16) 0.0320(16) 0.0018(14) -0.0020(14) 0.0033(13)
    C1B 0.078(8) 0.071(8) 0.051(6) -0.039(8) -0.012(6) 0.013(5)
    C2B 0.108(12) 0.087(10) 0.047(6) -0.017(9) -0.014(7) -0.031(6)
    C3B 0.049(7) 0.065(7) 0.090(11) -0.009(5) 0.001(6) -0.052(8)
    C4B 0.022(4) 0.087(12) 0.043(6) 0.032(5) 0.017(4) 0.013(7)
    C5B 0.042(6) 0.052(6) 0.055(6) 0.007(4) 0.007(5) 0.009(5)
    C6B 0.042(6) 0.049(6) 0.086(9) -0.014(4) 0.018(6) -0.024(5)
    C7B 0.0421(19) 0.0285(16) 0.0320(16) 0.0018(14) -0.0020(14) 0.0033(13)
_geom_special_details
;
All e.s.d.'s (except the e.s.d. in the dihedral angle between two l.s. planes)
are estimated using the full covariance matrix. The cell e.s.d.'s are taken
into account individually in the estimation of e.s.d.'s in distances, angles
and torsion angles; correlations between e.s.d.'s in cell parameters are only
used when they are defined by crystal symmetry. An approximate (isotropic)
treatment of cell e.s.d.'s is used for estimating e.s.d.'s involving l.s.
planes.
;
loop_
    _geom_bond_atom_site_label_1
    _geom_bond_atom_site_label_2
    _geom_bond_site_symmetry_2
    _geom_bond_distance
    _geom_bond_publ_flag
    Pt1 N2 . 1.941(4) ?
    Pt1 N3 . 2.013(4) ?
    Pt1 N1 . 2.015(4) ?
    Pt1 Cl1 . 2.3070(10) ?
    Pt1 Pt1 3_666 3.2774(3) ?
    N1 C5 . 1.333(6) ?
    N1 C1 . 1.371(7) ?
    N2 C10 . 1.340(5) ?
    N2 C6 . 1.344(5) ?
    N3 C15 . 1.338(6) ?
    N3 C11 . 1.381(5) ?
    C1 C2 . 1.381(7) ?
    C1 C6 . 1.483(7) ?
    C2 C3 . 1.408(8) ?
    C2 H2A . 0.9500 ?
    C3 C4 . 1.402(8) ?
    C3 C16 . 1.531(7) ?
    C4 C5 . 1.378(7) ?
    C4 H4A . 0.9500 ?
    C5 H5A . 0.9500 ?
    C6 C7 . 1.391(6) ?
    C7 C8 . 1.402(6) ?
    C7 H7A . 0.9500 ?
    C8 C9 . 1.403(6) ?
    C8 C20 . 1.544(6) ?
    C9 C10 . 1.393(6) ?
    C9 H9A . 0.9500 ?
    C10 C11 . 1.490(5) ?
    C11 C12 . 1.365(6) ?
    C12 C13 . 1.404(6) ?
    C12 H12A . 0.9500 ?
    C13 C14 . 1.398(6) ?
    C13 C24 . 1.534(6) ?
    C14 C15 . 1.375(7) ?
    C14 H14A . 0.9500 ?
    C15 H15A . 0.9500 ?
    C16 C18 . 1.511(11) ?
    C16 C19 . 1.530(8) ?
    C16 C17 . 1.541(8) ?
    C17 H17A . 0.9800 ?
    C17 H17B . 0.9800 ?
    C17 H17C . 0.9800 ?
    C18 H18A . 0.9800 ?
    C18 H18B . 0.9800 ?
    C18 H18C . 0.9800 ?
    C19 H19A . 0.9800 ?
    C19 H19B . 0.9800 ?
    C19 H19C . 0.9800 ?
    C20 C22 . 1.529(7) ?
    C20 C21 . 1.530(7) ?
    C20 C23 . 1.532(7) ?
    C21 H21A . 0.9800 ?
    C21 H21B . 0.9800 ?
    C21 H21C . 0.9800 ?
    C22 H22A . 0.9800 ?
    C22 H22B . 0.9800 ?
    C22 H22C . 0.9800 ?
    C23 H23A . 0.9800 ?
    C23 H23B . 0.9800 ?
    C23 H23C . 0.9800 ?
    C24 C27 . 1.528(7) ?
    C24 C26 . 1.529(6) ?
    C24 C25 . 1.536(7) ?
    C25 H25A . 0.9800 ?
    C25 H25B . 0.9800 ?
    C25 H25C . 0.9800 ?
    C26 H26A . 0.9800 ?
    C26 H26B . 0.9800 ?
    C26 H26C . 0.9800 ?
    C27 H27A . 0.9800 ?
    C27 H27B . 0.9800 ?
    C27 H27C . 0.9800 ?
    C1A C2A . 1.3900 ?
    C1A C6A . 1.3900 ?
    C1A C7A . 1.465(6) ?
    C2A C3A . 1.3900 ?
    C2A H2AA . 0.9500 ?
    C3A C4A . 1.3900 ?
    C3A H3AA . 0.9500 ?
    C4A C5A . 1.3900 ?
    C4A H4AA . 0.9500 ?
    C5A C6A . 1.3900 ?
    C5A H5AA . 0.9500 ?
    C6A H6AA . 0.9500 ?
    C7A H7AA . 0.9800 ?
    C7A H7AB . 0.9800 ?
    C7A H7AC . 0.9800 ?
    C1B C2B . 1.3900 ?
    C1B C6B . 1.3900 ?
    C1B C7B . 1.461(6) ?
    C2B C3B . 1.3900 ?
    C2B H2BA . 0.9500 ?
    C3B C4B . 1.3900 ?
    C3B H3BA . 0.9500 ?
    C4B C5B . 1.3900 ?
    C4B H4BA . 0.9500 ?
    C5B C6B . 1.3900 ?
    C5B H5BA . 0.9500 ?
    C6B H6BA . 0.9500 ?
    C7B H7BA . 0.9800 ?
    C7B H7BB . 0.9800 ?
    C7B H7BC . 0.9800 ?
loop_
    _geom_angle_atom_site_label_1
    _geom_angle_atom_site_label_2
    _geom_angle_atom_site_label_3
    _geom_angle_site_symmetry_1
    _geom_angle_site_symmetry_3
    _geom_angle
    _geom_angle_publ_flag
    N2 Pt1 N3 . . 80.87(14) ?
    N2 Pt1 N1 . . 81.25(15) ?
    N3 Pt1 N1 . . 162.06(16) ?
    N2 Pt1 Cl1 . . 178.70(11) ?
    N3 Pt1 Cl1 . . 99.11(10) ?
    N1 Pt1 Cl1 . . 98.72(12) ?
    C5 N1 C1 . . 119.1(4) ?
    C5 N1 Pt1 . . 127.4(3) ?
    C1 N1 Pt1 . . 113.4(3) ?
    C10 N2 C6 . . 123.7(4) ?
    C10 N2 Pt1 . . 118.5(3) ?
    C6 N2 Pt1 . . 117.8(3) ?
    C15 N3 C11 . . 118.5(4) ?
    C15 N3 Pt1 . . 127.4(3) ?
    C11 N3 Pt1 . . 114.0(3) ?
    N1 C1 C2 . . 121.2(5) ?
    N1 C1 C6 . . 114.4(4) ?
    C2 C1 C6 . . 124.4(5) ?
    C1 C2 C3 . . 120.2(5) ?
    C1 C2 H2A . . 119.9 ?
    C3 C2 H2A . . 119.9 ?
    C4 C3 C2 . . 116.8(5) ?
    C4 C3 C16 . . 122.9(5) ?
    C2 C3 C16 . . 120.2(5) ?
    C5 C4 C3 . . 120.3(5) ?
    C5 C4 H4A . . 119.9 ?
    C3 C4 H4A . . 119.9 ?
    N1 C5 C4 . . 122.3(5) ?
    N1 C5 H5A . . 118.8 ?
    C4 C5 H5A . . 118.8 ?
    N2 C6 C7 . . 119.1(4) ?
    N2 C6 C1 . . 113.1(4) ?
    C7 C6 C1 . . 127.8(4) ?
    C6 C7 C8 . . 119.3(4) ?
    C6 C7 H7A . . 120.3 ?
    C8 C7 H7A . . 120.3 ?
    C7 C8 C9 . . 119.3(4) ?
    C7 C8 C20 . . 120.6(4) ?
    C9 C8 C20 . . 120.1(4) ?
    C10 C9 C8 . . 119.1(4) ?
    C10 C9 H9A . . 120.5 ?
    C8 C9 H9A . . 120.5 ?
    N2 C10 C9 . . 119.4(4) ?
    N2 C10 C11 . . 112.9(4) ?
    C9 C10 C11 . . 127.7(4) ?
    C12 C11 N3 . . 121.2(4) ?
    C12 C11 C10 . . 125.2(4) ?
    N3 C11 C10 . . 113.6(4) ?
    C11 C12 C13 . . 120.8(4) ?
    C11 C12 H12A . . 119.6 ?
    C13 C12 H12A . . 119.6 ?
    C14 C13 C12 . . 116.6(4) ?
    C14 C13 C24 . . 122.7(4) ?
    C12 C13 C24 . . 120.7(4) ?
    C15 C14 C13 . . 120.5(4) ?
    C15 C14 H14A . . 119.7 ?
    C13 C14 H14A . . 119.7 ?
    N3 C15 C14 . . 122.2(4) ?
    N3 C15 H15A . . 118.9 ?
    C14 C15 H15A . . 118.9 ?
    C18 C16 C19 . . 109.3(6) ?
    C18 C16 C3 . . 109.6(5) ?
    C19 C16 C3 . . 111.1(5) ?
    C18 C16 C17 . . 110.2(5) ?
    C19 C16 C17 . . 109.3(6) ?
    C3 C16 C17 . . 107.4(4) ?
    C16 C17 H17A . . 109.5 ?
    C16 C17 H17B . . 109.5 ?
    H17A C17 H17B . . 109.5 ?
    C16 C17 H17C . . 109.5 ?
    H17A C17 H17C . . 109.5 ?
    H17B C17 H17C . . 109.5 ?
    C16 C18 H18A . . 109.5 ?
    C16 C18 H18B . . 109.5 ?
    H18A C18 H18B . . 109.5 ?
    C16 C18 H18C . . 109.5 ?
    H18A C18 H18C . . 109.5 ?
    H18B C18 H18C . . 109.5 ?
    C16 C19 H19A . . 109.5 ?
    C16 C19 H19B . . 109.5 ?
    H19A C19 H19B . . 109.5 ?
    C16 C19 H19C . . 109.5 ?
    H19A C19 H19C . . 109.5 ?
    H19B C19 H19C . . 109.5 ?
    C22 C20 C21 . . 109.1(5) ?
    C22 C20 C23 . . 111.5(5) ?
    C21 C20 C23 . . 108.9(4) ?
    C22 C20 C8 . . 106.3(4) ?
    C21 C20 C8 . . 110.2(4) ?
    C23 C20 C8 . . 110.8(4) ?
    C20 C21 H21A . . 109.5 ?
    C20 C21 H21B . . 109.5 ?
    H21A C21 H21B . . 109.5 ?
    C20 C21 H21C . . 109.5 ?
    H21A C21 H21C . . 109.5 ?
    H21B C21 H21C . . 109.5 ?
    C20 C22 H22A . . 109.5 ?
    C20 C22 H22B . . 109.5 ?
    H22A C22 H22B . . 109.5 ?
    C20 C22 H22C . . 109.5 ?
    H22A C22 H22C . . 109.5 ?
    H22B C22 H22C . . 109.5 ?
    C20 C23 H23A . . 109.5 ?
    C20 C23 H23B . . 109.5 ?
    H23A C23 H23B . . 109.5 ?
    C20 C23 H23C . . 109.5 ?
    H23A C23 H23C . . 109.5 ?
    H23B C23 H23C . . 109.5 ?
    C27 C24 C26 . . 108.7(4) ?
    C27 C24 C13 . . 107.4(4) ?
    C26 C24 C13 . . 112.0(4) ?
    C27 C24 C25 . . 109.0(4) ?
    C26 C24 C25 . . 110.1(4) ?
    C13 C24 C25 . . 109.6(4) ?
    C24 C25 H25A . . 109.5 ?
    C24 C25 H25B . . 109.5 ?
    H25A C25 H25B . . 109.5 ?
    C24 C25 H25C . . 109.5 ?
    H25A C25 H25C . . 109.5 ?
    H25B C25 H25C . . 109.5 ?
    C24 C26 H26A . . 109.5 ?
    C24 C26 H26B . . 109.5 ?
    H26A C26 H26B . . 109.5 ?
    C24 C26 H26C . . 109.5 ?
    H26A C26 H26C . . 109.5 ?
    H26B C26 H26C . . 109.5 ?
    C24 C27 H27A . . 109.5 ?
    C24 C27 H27B . . 109.5 ?
    H27A C27 H27B . . 109.5 ?
    C24 C27 H27C . . 109.5 ?
    H27A C27 H27C . . 109.5 ?
    H27B C27 H27C . . 109.5 ?
    C2A C1A C6A . . 120.0 ?
    C2A C1A C7A . . 124.9(5) ?
    C6A C1A C7A . . 115.1(5) ?
    C3A C2A C1A . . 120.0 ?
    C3A C2A H2AA . . 120.0 ?
    C1A C2A H2AA . . 120.0 ?
    C4A C3A C2A . . 120.0 ?
    C4A C3A H3AA . . 120.0 ?
    C2A C3A H3AA . . 120.0 ?
    C3A C4A C5A . . 120.0 ?
    C3A C4A H4AA . . 120.0 ?
    C5A C4A H4AA . . 120.0 ?
    C4A C5A C6A . . 120.0 ?
    C4A C5A H5AA . . 120.0 ?
    C6A C5A H5AA . . 120.0 ?
    C5A C6A C1A . . 120.0 ?
    C5A C6A H6AA . . 120.0 ?
    C1A C6A H6AA . . 120.0 ?
    C2B C1B C6B . . 120.0 ?
    C2B C1B C7B . . 120.3(5) ?
    C6B C1B C7B . . 119.7(5) ?
    C1B C2B C3B . . 120.0 ?
    C1B C2B H2BA . . 120.0 ?
    C3B C2B H2BA . . 120.0 ?
    C4B C3B C2B . . 120.0 ?
    C4B C3B H3BA . . 120.0 ?
    C2B C3B H3BA . . 120.0 ?
    C3B C4B C5B . . 120.0 ?
    C3B C4B H4BA . . 120.0 ?
    C5B C4B H4BA . . 120.0 ?
    C4B C5B C6B . . 120.0 ?
    C4B C5B H5BA . . 120.0 ?
    C6B C5B H5BA . . 120.0 ?
    C5B C6B C1B . . 120.0 ?
    C5B C6B H6BA . . 120.0 ?
    C1B C6B H6BA . . 120.0 ?
    C1B C7B H7BA . . 109.5 ?
    C1B C7B H7BB . . 109.5 ?
    H7BA C7B H7BB . . 109.5 ?
    C1B C7B H7BC . . 109.5 ?
    H7BA C7B H7BC . . 109.5 ?
    H7BB C7B H7BC . . 109.5 ?
