# Supplementary material for: Chlorido(4,4′,4′′-tri-tert-butyl-2,2′:6′,2′′-terpyridine)­platinum(II) chloride toluene monosolvate
Source: Acta Crystallogr Sect E Struct Rep Online. 2010 Nov 30;66(Pt 12):m1704. doi: 10.1107/S1600536810048750 (PMC3011477; doi:10.1107/S1600536810048750)
Supplement: Supplementary file 2 [file e-66-m1704-Isup2.hkl]

# 
# h,k,l, Fc-squared, Fo-squared, sigma(Fo-squared) and status flag 
# 
data_I
_shelx_title ' 169p21c in P2(1)/c' 
_shelx_refln_list_code          4 
_shelx_F_calc_maximum      375.68 
_exptl_crystal_F_000      1520.00 
_reflns_d_resolution_high  0.8000 
 
loop_ 
 _symmetry_equiv_pos_as_xyz 
 'x, y, z' 
 '-x, y+1/2, -z+1/2' 
 '-x, -y, -z' 
 'x, -y-1/2, z-1/2' 
 
_cell_length_a     9.4418 
_cell_length_b    20.0002 
_cell_length_c    17.2321 
_cell_angle_alpha  90.000 
_cell_angle_beta   91.948 
_cell_angle_gamma  90.000 
 
_shelx_F_squared_multiplier     1.000 
 
loop_ 
 _refln_index_h 
 _refln_index_k 
 _refln_index_l 
 _refln_F_squared_calc 
 _refln_F_squared_meas 
 _refln_F_squared_sigma 
 _refln_observed_status 
   1   0   0   124308.53    99442.31  14599.98 o 
   2   0   0   116714.80   119221.67   2118.69 o 
   3   0   0       28.87       14.38     19.29 o 
   4   0   0    35810.85    34905.33    617.09 o 
   5   0   0    74489.59    74134.21   1270.20 o 
   6   0   0    36464.18    35966.52    581.68 o 
   7   0   0    13707.52    13871.89    267.91 o 
   8   0   0     5871.26     5742.71    263.01 o 
   9   0   0      494.79      515.53     76.25 o 
  10   0   0     4531.35     4630.37    283.52 o 
  11   0   0     9606.13    10474.16    264.19 o 
   1   1   0     2327.65     2132.89     22.87 o 
   2   1   0    15085.15    15390.69    145.27 o 
   3   1   0    10101.10     9781.15    106.46 o 
   4   1   0      323.24      428.96     23.28 o 
   5   1   0     4493.44     3972.04     84.41 o 
   6   1   0      132.71      271.96     32.88 o 
   7   1   0     1742.06     1636.62     54.65 o 
   8   1   0      567.33      669.38     49.75 o 
   9   1   0     7859.93     7393.06    139.20 o 
  10   1   0      220.51      275.78     48.31 o 
  11   1   0       37.47       79.65     52.53 o 
   0   2   0    70461.48    73491.28   1281.80 o 
   1   2   0    36977.89    42945.64    449.04 o 
   2   2   0     6888.17     7031.33     85.78 o 
   3   2   0     5794.88     5989.35     84.25 o 
   4   2   0     2992.95     3050.53     68.99 o 
   5   2   0    27731.99    27085.61    304.10 o 
   6   2   0    19666.61    19153.16    243.46 o 
   7   2   0     1255.60     1476.02     56.35 o 
   8   2   0     4199.97     3832.81    103.87 o 
   9   2   0      846.62      802.20     54.23 o 
  10   2   0     7698.94     7931.65    175.14 o 
  11   2   0     3061.90     2811.77    106.08 o 
   1   3   0    40177.59    42226.66    370.32 o 
   2   3   0    28779.74    31173.28    321.13 o 
   3   3   0    57964.76    54252.22    524.17 o 
   4   3   0    35541.84    34951.29    323.66 o 
   5   3   0      199.29      153.08     21.97 o 
   6   3   0      338.72      350.16     23.20 o 
   7   3   0     9238.53     8785.94    141.16 o 
   8   3   0    24300.72    23240.96    300.76 o 
   9   3   0    11870.25    11023.21    242.52 o 
  10   3   0     9109.43     9191.41    163.18 o 
  11   3   0      251.67      196.26     50.45 o 
   0   4   0    18600.36    21399.55    256.70 o 
   1   4   0   109740.20   122067.19   1832.18 o 
   2   4   0     1682.10     1757.71     57.25 o 
   3   4   0     6444.20     5925.07     78.00 o 
   4   4   0     3767.30     3933.12     55.23 o 
   5   4   0     1067.86     1257.77     28.36 o 
   6   4   0     6203.85     6187.14     94.19 o 
   7   4   0      325.31      401.81     36.97 o 
   8   4   0      103.77      198.73     43.94 o 
   9   4   0      222.86      289.63     44.52 o 
  10   4   0       11.00       84.46     42.49 o 
  11   4   0      191.62      177.48     50.40 o 
   1   5   0    45932.33    49085.79    523.59 o 
   2   5   0   106907.09   116475.48   1054.82 o 
   3   5   0    50807.11    49636.59    464.38 o 
   4   5   0    43185.24    44097.05    539.79 o 
   5   5   0     7023.91     6011.31     77.83 o 
   6   5   0     5428.68     4952.08     82.87 o 
   7   5   0     8054.47     7866.26    125.90 o 
   8   5   0     7667.21     7434.34    133.62 o 
   9   5   0    15237.09    15047.15    259.05 o 
  10   5   0     2939.85     2981.89     89.90 o 
  11   5   0        4.35       74.62     53.31 o 
   0   6   0    72404.99    75114.84   1033.60 o 
   1   6   0    64201.41    69067.44    681.53 o 
   2   6   0    26136.80    28374.15    265.33 o 
   3   6   0     2135.36     2779.08     39.70 o 
   4   6   0    23908.48    23262.85    235.10 o 
   5   6   0    16319.74    16499.38    181.66 o 
   6   6   0    24221.51    23373.91    264.28 o 
   7   6   0    26697.00    25815.34    316.80 o 
   8   6   0      215.22      288.22     38.89 o 
   9   6   0     1877.43     1890.34     70.98 o 
  10   6   0     2895.36     2640.96     87.13 o 
  11   6   0    11873.13    12008.71    221.53 o 
   1   7   0     4935.49     5706.45     73.49 o 
   2   7   0       91.58      162.55     13.44 o 
   3   7   0     5588.72     6092.62     81.18 o 
   4   7   0     1372.36     1685.58     35.07 o 
   5   7   0      149.14      166.35     22.11 o 
   6   7   0       14.02      127.86     21.65 o 
   7   7   0       77.20      142.60     32.91 o 
   8   7   0      301.08      328.40     40.07 o 
   9   7   0       72.49       80.75     38.46 o 
  10   7   0      135.85      122.59     50.18 o 
  11   7   0       42.21      291.69     59.51 o 
   0   8   0    41401.94    46419.71    610.45 o 
   1   8   0    25079.18    22383.70    284.93 o 
   2   8   0    19683.61    20818.29    212.94 o 
   3   8   0     2827.02     3186.77     52.61 o 
   4   8   0     4128.79     4072.81     61.00 o 
   5   8   0    17310.51    16495.98    179.12 o 
   6   8   0    35383.24    34137.35    346.80 o 
   7   8   0     8093.74     7150.00    122.17 o 
   8   8   0     1410.84     1685.64     63.38 o 
   9   8   0     1964.46     1892.34     70.69 o 
  10   8   0     5563.41     5641.39    154.57 o 
  11   8   0     8284.53     8368.80    203.65 o 
   1   9   0    10579.51    10173.30    119.12 o 
   2   9   0    24151.64    25424.25    274.69 o 
   3   9   0    40423.07    40159.46    391.99 o 
   4   9   0     8300.44     7439.89     94.00 o 
   5   9   0      159.86      332.28     34.16 o 
   6   9   0       32.22       30.00     21.24 o 
   7   9   0     8378.86     8045.53    132.18 o 
   8   9   0    10534.42     9759.94    262.31 o 
   9   9   0     4943.48     5274.27    178.99 o 
  10   9   0     3611.52     3166.83    118.29 o 
  11   9   0      713.61      763.73    144.21 o 
   0  10   0     6476.89     8599.13    150.62 o 
   1  10   0     9962.09     8403.80    112.18 o 
   2  10   0     1361.36     1684.88     39.54 o 
   3  10   0      617.81      723.83     38.91 o 
   4  10   0     2392.95     2378.71     55.47 o 
   5  10   0      866.61      731.72     38.27 o 
   6  10   0      734.33      774.04     34.51 o 
   7  10   0     2066.07     2054.12     58.37 o 
   8  10   0      265.66      367.69     46.93 o 
   9  10   0       75.61      139.55     52.43 o 
  10  10   0      146.54      224.30     82.29 o 
   1  11   0     3744.78     4117.51     73.56 o 
   2  11   0    77479.66    78101.78    797.96 o 
   3  11   0    51981.06    54781.90    529.96 o 
   4  11   0    16476.59    15925.41    200.59 o 
   5  11   0     7258.20     7408.15    100.68 o 
   6  11   0      150.36      181.31     27.49 o 
   7  11   0     8291.07     8411.10    139.19 o 
   8  11   0    15138.24    14819.70    236.33 o 
   9  11   0     8273.66     8416.26    284.30 o 
  10  11   0     4457.31     4388.49    141.40 o 
   0  12   0    30406.09    26471.77    437.53 o 
   1  12   0    10983.22    12470.33    150.87 o 
   2  12   0       59.47       95.33     22.52 o 
   3  12   0     3782.05     3948.51     67.70 o 
   4  12   0     3512.96     3233.39     64.43 o 
   5  12   0     6423.77     6890.25    104.24 o 
   6  12   0     5351.89     4821.01     88.31 o 
   7  12   0     4667.55     4908.54    101.36 o 
   8  12   0      739.46      889.87     68.23 o 
   9  12   0      113.09      137.52     55.03 o 
  10  12   0     1341.54     1349.59    114.54 o 
   1  13   0     3213.67     3612.30     63.79 o 
   2  13   0     4620.68     4343.41     71.06 o 
   3  13   0    11822.46    12298.47    154.66 o 
   4  13   0     7069.92     6792.26    105.75 o 
   5  13   0      593.41      516.80     35.39 o 
   6  13   0      566.77      690.83     42.04 o 
   7  13   0     4278.79     4834.42    101.65 o 
   8  13   0     6065.68     5641.81    154.60 o 
   9  13   0      858.92     1011.39     78.44 o 
  10  13   0     1414.54     1579.92     98.00 o 
   0  14   0    34511.20    33207.99    562.42 o 
   1  14   0    22743.08    22826.77    255.13 o 
   2  14   0     9195.10     8874.09    118.55 o 
   3  14   0     3161.84     2987.06     61.56 o 
   4  14   0     3809.82     3996.02     76.45 o 
   5  14   0    19503.19    18660.26    230.28 o 
   6  14   0    16434.55    16521.52    209.28 o 
   7  14   0     4391.00     4535.02    112.12 o 
   8  14   0     2150.82     2059.23     94.97 o 
   9  14   0      401.04      313.39     64.03 o 
   1  15   0     6323.12     6246.85    132.10 o 
   2  15   0      568.47      726.91     33.88 o 
   3  15   0     2044.67     2193.27     55.00 o 
   4  15   0     5356.42     5382.14     95.09 o 
   5  15   0      397.90      364.35     36.22 o 
   6  15   0      100.03      107.39     34.25 o 
   7  15   0      220.27      200.25     46.66 o 
   8  15   0     1423.68     1503.83     87.13 o 
   9  15   0     1665.62     1518.36     93.05 o 
   0  16   0    18609.45    19139.73    346.82 o 
   1  16   0     6927.31     6638.54    124.15 o 
   2  16   0     2877.02     2789.91     74.69 o 
   3  16   0      584.21      648.55     39.97 o 
   4  16   0     6332.92     6385.97    105.72 o 
   5  16   0     4040.45     4268.96     86.03 o 
   6  16   0     6392.42     6281.31    134.03 o 
   7  16   0     3466.08     3571.19    103.18 o 
   8  16   0      372.33      340.35     66.69 o 
   9  16   0      724.63      637.86     75.75 o 
   1  17   0     7974.27     8491.25    194.11 o 
   2  17   0    15949.61    15476.55    214.62 o 
   3  17   0    15286.21    15718.20    219.65 o 
   4  17   0    16254.29    16096.92    223.31 o 
   5  17   0     5298.09     4933.58     96.13 o 
   6  17   0     2331.91     2358.40     85.04 o 
   7  17   0     3598.28     3447.60    104.41 o 
   8  17   0     5657.00     5775.35    157.60 o 
   0  18   0     1302.36     1622.82     81.49 o 
   1  18   0      313.06      267.79     34.99 o 
   2  18   0        3.69       16.47     30.09 o 
   3  18   0        0.40        5.51     31.72 o 
   4  18   0     1102.83     1235.04     57.42 o 
   5  18   0        9.66       21.62     38.72 o 
   6  18   0        4.98       19.15     44.84 o 
   7  18   0      208.67      251.73     53.04 o 
   8  18   0       25.81      139.18     61.23 o 
   1  19   0     5749.18     5470.62    107.92 o 
   2  19   0     6299.55     6211.14    141.67 o 
   3  19   0    10750.65    10552.79    168.67 o 
   4  19   0    12043.53    11677.91    182.93 o 
   5  19   0      661.48      625.75     56.22 o 
   6  19   0      186.81      244.29     54.79 o 
   7  19   0     1977.25     1995.97     97.26 o 
   0  20   0    10629.35     9742.60    222.75 o 
   1  20   0     9367.58     9014.60    152.55 o 
   2  20   0     1433.60     1281.71     59.77 o 
   3  20   0       75.70       41.48     35.99 o 
   4  20   0     1261.94     1474.75     71.89 o 
   5  20   0     7904.19     7814.31    160.44 o 
   6  20   0     5558.18     5754.92    196.30 o 
   7  20   0     2904.77     2744.32    114.91 o 
   1  21   0      529.11      406.07     45.79 o 
   2  21   0       23.44       26.13     36.16 o 
   3  21   0        9.15       20.67     36.85 o 
   4  21   0      345.96      330.78     52.76 o 
   5  21   0      185.51      198.33     52.69 o 
   6  21   0       57.01       12.51     52.44 o 
   0  22   0    14466.93    13974.49    305.70 o 
   1  22   0     5257.76     5224.70    141.14 o 
   2  22   0     2063.73     1876.91     74.65 o 
   3  22   0       29.18       29.63     43.92 o 
   4  22   0     2863.10     3220.58    105.33 o 
   5  22   0     8581.95     8593.26    179.88 o 
   1  23   0      321.86      376.80     48.20 o 
   2  23   0     7166.09     7328.68    156.69 o 
   3  23   0     5869.47     6067.11    158.75 o 
   4  23   0     1840.41     1826.50    109.12 o 
   0  24   0      975.02     1143.59     88.81 o 
   1  24   0     1020.31     1042.40     64.67 o 
   2  24   0      121.85      151.68     52.76 o 
   3  24   0        0.44       37.92     54.64 o 
 -11   1   1     5885.16     5752.42    144.57 o 
 -10   1   1     7867.62     7782.22    145.13 o 
  -9   1   1      195.47      288.96     42.90 o 
  -8   1   1     2025.12     2186.84     75.25 o 
  -7   1   1    10800.55    10551.00    231.79 o 
  -6   1   1    15405.19    15920.58    187.97 o 
  -5   1   1    87346.41    86943.48    821.93 o 
  -4   1   1     8612.81     8700.93     99.92 o 
  -3   1   1     4822.59     4925.68     79.75 o 
  -2   1   1    23777.26    26192.11    270.86 o 
  -1   1   1    71615.06    73891.36   1232.01 o 
   0   1   1   135604.80    85181.68   2346.20 o 
   1   1   1    51916.51    55277.08    518.42 o 
   2   1   1     2846.97     3615.86     42.77 o 
   3   1   1     7883.92     7754.41     91.28 o 
   4   1   1    34074.63    33976.21    413.03 o 
   5   1   1    47706.73    45608.17    515.01 o 
   6   1   1    36981.06    35541.75    416.25 o 
   7   1   1     9663.59     9243.67    158.89 o 
   8   1   1     4798.83     5006.95    150.16 o 
   9   1   1     1221.11     1300.04     69.67 o 
  10   1   1    11305.82    11003.58    181.79 o 
  11   1   1     8825.17     9044.11    198.15 o 
 -11   2   1       41.61      115.88     49.13 o 
 -10   2   1     1374.58     1380.62     67.94 o 
  -9   2   1    11135.21    11201.56    176.84 o 
  -8   2   1    12238.37    11120.44    171.00 o 
  -7   2   1    10099.61    10543.35    181.47 o 
  -6   2   1     1214.34     1135.29     36.49 o 
  -5   2   1     5438.39     4908.55     65.37 o 
  -4   2   1    14656.44    12583.92    138.07 o 
  -3   2   1    56687.81    60619.49    665.96 o 
  -2   2   1    25384.37    24384.29    232.05 o 
  -1   2   1     3457.54     3879.90     43.93 o 
   0   2   1       64.12       30.19      3.40 o 
   1   2   1     8813.69     9876.51     97.00 o 
   2   2   1    23401.63    24562.85    255.16 o 
   3   2   1    33403.41    33580.84    372.89 o 
   4   2   1    15620.89    14310.13    160.65 o 
   5   2   1     9423.86     9751.46    159.89 o 
   6   2   1      305.19      340.69     31.06 o 
   7   2   1     8074.78     7177.57    134.24 o 
   8   2   1    20247.74    19168.90    254.40 o 
   9   2   1    17215.26    15953.80    326.49 o 
  10   2   1     4010.64     3949.89    102.40 o 
  11   2   1       37.70       36.59     46.11 o 
 -11   3   1      300.41      209.65     50.15 o 
 -10   3   1     1641.01     1495.46     70.67 o 
  -9   3   1       20.13       71.54     39.09 o 
  -8   3   1      485.90      580.01     45.49 o 
  -7   3   1     1974.26     1923.36     58.78 o 
  -6   3   1      204.63      187.18     23.24 o 
  -5   3   1     9740.64     9813.43    124.07 o 
  -4   3   1       31.75      104.79     22.04 o 
  -3   3   1     3447.13     3739.24     53.72 o 
  -2   3   1       19.78      163.96     14.97 o 
  -1   3   1     2587.80     3260.40     39.27 o 
   0   3   1      754.69     1114.25     18.85 o 
   1   3   1    28847.10    28225.88    260.59 o 
   2   3   1      208.16      430.17     14.32 o 
   3   3   1     5108.46     5084.21     63.59 o 
   4   3   1      803.95      875.82     27.12 o 
   5   3   1     3565.81     3045.21     58.00 o 
   6   3   1      802.90      711.24     33.67 o 
   7   3   1       60.28       50.40     27.80 o 
   8   3   1      825.53      883.18     57.92 o 
   9   3   1      342.75      548.50     50.42 o 
  10   3   1     1334.15     1243.25     92.80 o 
  11   3   1      336.85      296.75     53.45 o 
 -11   4   1      565.04      654.12     65.71 o 
 -10   4   1     6854.53     6205.02    128.69 o 
  -9   4   1    13483.01    14304.34    211.93 o 
  -8   4   1    15232.31    13572.95    208.67 o 
  -7   4   1     9907.62     9884.79    151.52 o 
  -6   4   1     2859.18     2751.30     50.33 o 
  -5   4   1     2234.07     2035.99     41.10 o 
  -4   4   1    64520.89    64290.07    608.88 o 
  -3   4   1    43079.84    44227.62    414.63 o 
  -2   4   1   104504.71   107854.72   1010.50 o 
  -1   4   1   102890.47   116598.85   1089.17 o 
   0   4   1     9545.64     9058.38     91.99 o 
   1   4   1    17629.48    18502.98    184.70 o 
   2   4   1    46475.80    45216.11    416.88 o 
   3   4   1    26972.75    28232.59    279.37 o 
   4   4   1    50377.48    47824.02    463.78 o 
   5   4   1     5087.76     5443.58     69.19 o 
   6   4   1      619.32      670.40     38.42 o 
   7   4   1     9215.81     8076.99    161.90 o 
   8   4   1    19864.84    18969.90    257.20 o 
   9   4   1    12698.22    12339.97    207.75 o 
  10   4   1     5718.58     5544.35    118.56 o 
  11   4   1       47.46       41.88     45.96 o 
 -11   5   1     4430.73     4644.82    129.64 o 
 -10   5   1      408.86      449.08     51.69 o 
  -9   5   1      268.57      143.69     40.71 o 
  -8   5   1      307.66      294.72     44.40 o 
  -7   5   1    10061.23    10217.01    150.94 o 
  -6   5   1    18921.15    19170.15    209.79 o 
  -5   5   1     9232.06     8978.36    111.49 o 
  -4   5   1    13469.75    13442.12    139.89 o 
  -3   5   1     2062.45     1622.18     35.69 o 
  -2   5   1    55187.61    57434.55    531.47 o 
  -1   5   1   103616.98   115584.07   1088.10 o 
   0   5   1    14980.48    16105.14    168.99 o 
   1   5   1    32094.57    33525.79    308.45 o 
   2   5   1     4550.46     5021.48     60.49 o 
   3   5   1     5248.99     5979.93     68.30 o 
   4   5   1    10078.14    10442.63    128.40 o 
   5   5   1     7786.71     7680.09     95.09 o 
   6   5   1    13893.82    13164.65    158.27 o 
   7   5   1     8272.22     7822.18    145.39 o 
   8   5   1      174.10      272.44     41.48 o 
   9   5   1     1271.12     1393.75     64.26 o 
  10   5   1     1955.58     2158.41    135.81 o 
  11   5   1     5970.97     6007.09    132.84 o 
 -11   6   1      213.86      255.53     62.19 o 
 -10   6   1     1335.90     1286.48     74.73 o 
  -9   6   1     5391.24     5497.96    113.63 o 
  -8   6   1     2017.26     1875.19     66.81 o 
  -7   6   1     2229.33     2368.59     98.51 o 
  -6   6   1     1455.00     1410.34     37.36 o 
  -5   6   1     1304.05     1393.60     43.59 o 
  -4   6   1     5866.16     5733.56     74.87 o 
  -3   6   1    28519.19    30124.47    303.16 o 
  -2   6   1    30033.45    31273.10    295.29 o 
  -1   6   1    49744.49    54261.66    539.01 o 
   0   6   1     7923.04     8677.21     96.58 o 
   1   6   1     7905.47     8623.52     91.38 o 
   2   6   1     7299.44     7811.66     91.70 o 
   3   6   1    19570.68    20693.33    210.64 o 
   4   6   1     8589.84     7823.58     91.02 o 
   5   6   1     1636.04     1678.85     39.56 o 
   6   6   1     1855.96     2153.87     52.21 o 
   7   6   1      758.70      784.73     44.66 o 
   8   6   1     1942.60     2108.04     65.81 o 
   9   6   1     3577.35     3336.36     89.98 o 
  10   6   1      287.26      420.00     51.96 o 
  11   6   1       17.98      185.89     52.45 o 
 -11   7   1     8685.31     8753.05    225.90 o 
 -10   7   1     4992.41     4650.02    140.67 o 
  -9   7   1     1549.60     1512.40     65.63 o 
  -8   7   1      997.80      966.47     51.71 o 
  -7   7   1    20698.96    19766.84    264.10 o 
  -6   7   1    28015.03    26394.13    270.40 o 
  -5   7   1    29160.01    28850.32    291.24 o 
  -4   7   1    17512.95    17415.50    189.75 o 
  -3   7   1     3501.96     3513.97     49.62 o 
  -2   7   1    36765.72    34957.27    344.92 o 
  -1   7   1    57202.90    60225.80    593.81 o 
   0   7   1    48855.72    49014.41    493.65 o 
   1   7   1    32967.46    34913.06    347.22 o 
   2   7   1    16485.13    16257.42    163.30 o 
   3   7   1     3268.24     3083.03     53.05 o 
   4   7   1    26034.78    26434.08    258.90 o 
   5   7   1    20051.33    19400.60    204.83 o 
   6   7   1    39600.09    37783.03    413.08 o 
   7   7   1    16942.03    16420.78    217.87 o 
   8   7   1      206.42      167.22     41.14 o 
   9   7   1     1668.79     1590.58     65.55 o 
  10   7   1     7108.79     7252.04    142.05 o 
  11   7   1     9541.47     9683.95    237.83 o 
 -11   8   1      848.89      932.47     85.68 o 
 -10   8   1     1858.33     2157.42     89.20 o 
  -9   8   1      872.46      682.40     57.19 o 
  -8   8   1     1541.13     1675.51     63.65 o 
  -7   8   1     2345.04     2214.78     73.35 o 
  -6   8   1      107.40      167.88     24.31 o 
  -5   8   1     1886.75     1654.41     38.54 o 
  -4   8   1     1478.85     1964.89     40.34 o 
  -3   8   1    17872.23    17242.66    185.75 o 
  -2   8   1    12317.66    12613.09    129.19 o 
  -1   8   1     9708.57    12310.73    148.00 o 
   0   8   1     1429.04     1433.70     34.16 o 
   1   8   1     2065.92     1816.79     35.16 o 
   2   8   1     4668.34     4018.34     57.85 o 
   3   8   1     3729.78     3793.24     52.45 o 
   4   8   1     1134.83     1155.00     30.79 o 
   5   8   1     1486.59     1424.37     38.84 o 
   6   8   1        5.32      189.47     25.95 o 
   7   8   1      775.60      813.59     46.14 o 
   8   8   1     2661.96     2582.09     73.53 o 
   9   8   1      778.38      820.19     53.43 o 
  10   8   1      375.96      564.97     56.50 o 
  11   8   1      122.73      222.83     68.26 o 
 -11   9   1     5691.82     5333.73    160.69 o 
 -10   9   1     1555.80     1545.14     89.35 o 
  -9   9   1      440.26      579.10     57.59 o 
  -8   9   1       21.37      100.09     36.66 o 
  -7   9   1     4804.82     4666.58     84.34 o 
  -6   9   1    11211.65     9953.08    127.54 o 
  -5   9   1     7931.80     8588.82    109.05 o 
  -4   9   1     8439.67     8065.75     96.21 o 
  -3   9   1     3855.70     4661.25     65.59 o 
  -2   9   1      355.46      279.74     23.40 o 
  -1   9   1     2822.92     2975.97     51.56 o 
   0   9   1    13662.56    11743.08    133.96 o 
   1   9   1    19447.20    22497.95    232.57 o 
   2   9   1     6145.21     4875.59     64.97 o 
   3   9   1     1153.57     1665.19     37.12 o 
   4   9   1     5762.63     5449.05     78.06 o 
   5   9   1     8157.27     7713.92    104.59 o 
   6   9   1    16344.27    15551.00    186.24 o 
   7   9   1     5360.58     5309.94    102.64 o 
   8   9   1      486.63      537.78     52.55 o 
   9   9   1      891.27      747.89     54.79 o 
  10   9   1      972.12      944.48     82.06 o 
 -10  10   1     4636.41     4747.96    146.04 o 
  -9  10   1    10715.01    10256.13    309.70 o 
  -8  10   1    16051.58    15984.94    278.40 o 
  -7  10   1    11117.62    10851.00    151.50 o 
  -6  10   1       92.91      113.40     29.98 o 
  -5  10   1     5531.07     5096.92     88.05 o 
  -4  10   1    20626.03    22511.91    248.83 o 
  -3  10   1    78379.20    79104.80    738.26 o 
  -2  10   1    84035.24    88160.89    900.31 o 
  -1  10   1    16367.36    16759.10    191.70 o 
   0  10   1       92.78      116.57     18.87 o 
   1  10   1     4382.05     4417.90     65.47 o 
   2  10   1    51906.68    53697.86    540.94 o 
   3  10   1    47430.54    47380.01    465.69 o 
   4  10   1     7085.09     7386.00     96.41 o 
   5  10   1     3997.29     3746.52     61.47 o 
   6  10   1       31.51       86.49     25.02 o 
   7  10   1    10776.13    11666.69    173.65 o 
   8  10   1    13212.44    12829.59    213.58 o 
   9  10   1     8152.07     7802.16    159.27 o 
  10  10   1     3683.29     3903.48    128.87 o 
 -10  11   1      470.73      781.17    118.22 o 
  -9  11   1        1.23       62.82     52.48 o 
  -8  11   1      359.03      657.68    117.97 o 
  -7  11   1       57.60      155.51     33.80 o 
  -6  11   1      943.86     1071.82     50.00 o 
  -5  11   1      380.21      356.88     28.86 o 
  -4  11   1       25.82      130.24     25.56 o 
  -3  11   1     4883.06     5868.80     86.40 o 
  -2  11   1     2278.97     2159.46     44.69 o 
  -1  11   1     1270.37     1203.53     45.87 o 
   0  11   1     1839.80     2175.97     35.85 o 
   1  11   1      309.76      795.70     41.77 o 
   2  11   1     6000.66     5291.22     77.27 o 
   3  11   1       99.11      288.47     30.97 o 
   4  11   1     1031.10      944.09     33.10 o 
   5  11   1     3468.49     3395.22     61.33 o 
   6  11   1      349.67      442.78     35.26 o 
   7  11   1       98.61       77.54     33.32 o 
   8  11   1      222.55      353.53     50.10 o 
   9  11   1      283.94      315.21     59.84 o 
  10  11   1      425.56      484.05     71.20 o 
 -10  12   1     3407.90     3290.32    125.52 o 
  -9  12   1     4920.07     5198.74    200.50 o 
  -8  12   1    13452.99    12992.27    245.91 o 
  -7  12   1     9861.86     9943.43    174.50 o 
  -6  12   1      141.75      153.27     34.40 o 
  -5  12   1     2960.65     3077.24     64.50 o 
  -4  12   1    11216.05    11639.57    163.15 o 
  -3  12   1    31943.07    30353.56    335.67 o 
  -2  12   1    17140.44    17971.39    267.29 o 
  -1  12   1      796.01      716.50     26.99 o 
   0  12   1      500.84      654.39     33.59 o 
   1  12   1     9126.61     9504.43    121.25 o 
   2  12   1    30971.87    31935.17    349.49 o 
   3  12   1    23420.02    23090.38    276.51 o 
   4  12   1    10019.79    10843.95    141.34 o 
   5  12   1     1522.11     1400.25     47.23 o 
   6  12   1      310.53      379.28     50.87 o 
   7  12   1     8783.29     8670.52    145.17 o 
   8  12   1    15841.55    15959.01    251.52 o 
   9  12   1     5428.94     4956.04    141.51 o 
  10  12   1     3049.81     3293.26    126.70 o 
 -10  13   1     4162.74     4177.01    139.72 o 
  -9  13   1      365.90      493.85     67.53 o 
  -8  13   1      976.83     1113.49     75.79 o 
  -7  13   1     5200.25     4866.11    117.97 o 
  -6  13   1     9235.54     9061.39    137.58 o 
  -5  13   1    21393.38    20402.70    242.69 o 
  -4  13   1     3521.67     3510.77     69.50 o 
  -3  13   1        9.87       39.01     21.01 o 
  -2  13   1     2861.85     2490.70     53.28 o 
  -1  13   1    23644.99    22659.11    249.50 o 
   0  13   1    22442.76    22819.94    355.21 o 
   1  13   1    11673.19    10602.64    136.22 o 
   2  13   1     3217.78     3362.59     62.34 o 
   3  13   1       10.36       26.37     21.51 o 
   4  13   1     6307.93     6264.17     97.68 o 
   5  13   1    17206.18    17108.08    210.07 o 
   6  13   1    14725.05    14386.32    202.99 o 
   7  13   1     6237.19     6249.91    120.59 o 
   8  13   1      758.19      851.68     68.88 o 
   9  13   1      181.50      355.18     95.82 o 
  10  13   1     5388.51     5654.94    200.72 o 
  -9  14   1        4.47       31.34     54.88 o 
  -8  14   1       96.31       52.72     47.86 o 
  -7  14   1       89.16      158.44     43.92 o 
  -6  14   1       25.10       52.33     34.44 o 
  -5  14   1      381.66      420.11     35.28 o 
  -4  14   1      607.37      578.32     35.39 o 
  -3  14   1       11.36       16.46     21.30 o 
  -2  14   1       11.66       55.25     24.19 o 
  -1  14   1        2.59       16.43     18.08 o 
   0  14   1       36.98       49.31     23.00 o 
   1  14   1     1652.66     1552.48     42.22 o 
   2  14   1       63.05       73.03     21.64 o 
   3  14   1     1956.36     1527.67     49.22 o 
   4  14   1      369.97      163.57     33.94 o 
   5  14   1      554.81      505.20     52.34 o 
   6  14   1       67.62      175.66     36.56 o 
   7  14   1      762.75      809.11     62.62 o 
   8  14   1        5.83       59.63     48.33 o 
   9  14   1       89.76      127.29     56.29 o 
  -9  15   1      202.54      219.95     63.50 o 
  -8  15   1      977.61     1039.50     77.12 o 
  -7  15   1     8092.16     7187.33    209.89 o 
  -6  15   1    15746.33    16214.17    227.30 o 
  -5  15   1    15020.43    14215.41    185.77 o 
  -4  15   1    12286.69    12249.84    164.78 o 
  -3  15   1     1655.88     1925.37     51.87 o 
  -2  15   1     6732.40     7002.92    103.92 o 
  -1  15   1    18762.18    17311.53    225.85 o 
   0  15   1    31175.80    30041.69    361.21 o 
   1  15   1    31344.62    30886.89    371.21 o 
   2  15   1     6269.48     5939.88     93.46 o 
   3  15   1      378.63      425.76     53.70 o 
   4  15   1     5504.64     5374.85     92.98 o 
   5  15   1    11159.76    11280.38    157.27 o 
   6  15   1    10414.22    10266.04    163.54 o 
   7  15   1     4759.39     4703.58    115.24 o 
   8  15   1      984.95     1060.88     75.69 o 
   9  15   1      813.54      856.05     77.89 o 
  -9  16   1     7269.31     7541.00    187.98 o 
  -8  16   1     5135.25     5118.13    147.53 o 
  -7  16   1     1481.99     1596.03     75.82 o 
  -6  16   1     1252.31     1277.17     62.06 o 
  -5  16   1     3912.96     4263.32    122.43 o 
  -4  16   1    19570.96    18961.99    233.07 o 
  -3  16   1    10718.02    10913.95    150.26 o 
  -2  16   1     4535.34     4592.50     90.01 o 
  -1  16   1     7917.18     7362.92    120.30 o 
   0  16   1     1903.53     1842.76     55.67 o 
   1  16   1    13171.22    13828.67    191.69 o 
   2  16   1     7212.23     7365.38    123.40 o 
   3  16   1     9785.84     9554.57    147.01 o 
   4  16   1     6030.53     6016.09    101.70 o 
   5  16   1     1148.54     1204.70     51.59 o 
   6  16   1     1483.94     1620.77     64.12 o 
   7  16   1     3217.87     3121.09     99.08 o 
   8  16   1     5409.73     5485.44    149.30 o 
   9  16   1     6175.49     6076.75    449.34 o 
  -8  17   1      177.78      176.39     60.98 o 
  -7  17   1     1161.31     1143.69     68.79 o 
  -6  17   1     1313.27     1300.75     62.73 o 
  -5  17   1     4188.48     4032.00     94.45 o 
  -4  17   1      497.87      585.84     43.11 o 
  -3  17   1        3.59       22.80     30.34 o 
  -2  17   1       20.26       13.98     27.56 o 
  -1  17   1     2110.46     2053.47     62.16 o 
   0  17   1     3441.46     3610.75     81.07 o 
   1  17   1     2458.41     2244.89     62.88 o 
   2  17   1      234.11      249.88     37.14 o 
   3  17   1       57.53       70.72     34.33 o 
   4  17   1     1681.44     1632.43     82.41 o 
   5  17   1      983.11      953.02     49.17 o 
   6  17   1     1766.26     2095.14     88.15 o 
   7  17   1      710.38      719.53     61.30 o 
   8  17   1       11.26       54.89     55.57 o 
  -8  18   1     5690.54     5928.83    160.47 o 
  -7  18   1     4802.56     4712.98    124.79 o 
  -6  18   1      450.61      477.80     61.61 o 
  -5  18   1     2329.76     2518.78     87.70 o 
  -4  18   1    12816.17    12262.59    207.01 o 
  -3  18   1    13557.41    14205.68    202.53 o 
  -2  18   1    11667.61    11867.06    179.54 o 
  -1  18   1     6372.53     5860.01    130.15 o 
   0  18   1        4.99       47.13     30.07 o 
   1  18   1     8625.67     9001.48    149.27 o 
   2  18   1    14093.65    14144.56    200.54 o 
   3  18   1    10954.77    11161.28    189.09 o 
   4  18   1    15953.50    15285.03    220.57 o 
   5  18   1      845.74      983.90     81.06 o 
   6  18   1     2254.00     2482.27     97.63 o 
   7  18   1     2953.85     2893.62    114.00 o 
   8  18   1     6401.63     6655.79    172.86 o 
  -7  19   1      815.08      701.92     70.51 o 
  -6  19   1     1126.10     1161.11     79.47 o 
  -5  19   1     2795.08     2806.33     99.42 o 
  -4  19   1     2212.13     2286.68     83.13 o 
  -3  19   1       24.99       45.33     33.80 o 
  -2  19   1      856.95      916.83     49.89 o 
  -1  19   1     5437.03     5064.11    105.08 o 
   0  19   1     8410.62     7791.16    134.79 o 
   1  19   1     2454.42     2834.27     75.24 o 
   2  19   1     1653.03     1470.49     60.51 o 
   3  19   1      226.18      189.14     41.76 o 
   4  19   1     2796.32     2409.98     77.61 o 
   5  19   1     2300.91     2516.53     88.49 o 
   6  19   1     4110.23     3938.41    149.89 o 
   7  19   1     1373.25     1473.45     88.50 o 
  -7  20   1      120.26       68.47     57.33 o 
  -6  20   1      730.30      836.84     83.51 o 
  -5  20   1       68.70       49.41     44.23 o 
  -4  20   1     4205.83     4200.07    125.62 o 
  -3  20   1     2575.82     2412.12     86.30 o 
  -2  20   1     3407.01     3187.53     83.14 o 
  -1  20   1     4180.90     4261.80     96.25 o 
   0  20   1       13.77       37.39     34.48 o 
   1  20   1     1312.11     1461.07     60.46 o 
   2  20   1     2082.61     1881.39     69.42 o 
   3  20   1     4227.75     4825.95    132.46 o 
   4  20   1     3251.29     3021.54     84.82 o 
   5  20   1      253.11      332.76     53.31 o 
   6  20   1      278.43      291.18     58.85 o 
   7  20   1      444.62      511.05     70.60 o 
  -6  21   1    10178.07    10306.68    227.37 o 
  -5  21   1    11989.36    12162.00    219.49 o 
  -4  21   1     4297.78     4210.72    150.66 o 
  -3  21   1      138.39      148.89     45.49 o 
  -2  21   1     3321.24     3088.35     88.34 o 
  -1  21   1    10529.74    10452.34    169.58 o 
   0  21   1    20316.52    19648.39    270.54 o 
   1  21   1    12826.97    12347.83    193.29 o 
   2  21   1     1473.66     1362.76    111.48 o 
   3  21   1       10.86       26.13     40.03 o 
   4  21   1     3080.85     3235.15    126.82 o 
   5  21   1    11994.08    12119.58    217.33 o 
   6  21   1     6359.79     6328.74    166.49 o 
  -5  22   1       27.40       86.07     52.13 o 
  -4  22   1      120.57      184.93     57.26 o 
  -3  22   1      960.44      896.97     80.25 o 
  -2  22   1     1812.49     2005.72     94.66 o 
  -1  22   1      143.45       95.33     39.92 o 
   0  22   1       37.74      156.69     42.39 o 
   1  22   1       75.80       88.07     39.46 o 
   2  22   1     1716.68     2003.82     76.09 o 
   3  22   1     2616.05     2524.94     82.78 o 
   4  22   1       19.76       58.26     45.20 o 
   5  22   1       69.81       41.58     49.60 o 
  -4  23   1     1691.13     1920.80    138.55 o 
  -3  23   1        2.57       37.43     48.57 o 
  -2  23   1      587.45      618.52     60.32 o 
  -1  23   1     5253.94     5425.24    141.67 o 
   0  23   1     6529.50     6727.62    134.80 o 
   1  23   1     3647.84     3327.45     94.96 o 
   2  23   1     1621.50     1634.63     72.01 o 
   3  23   1       38.63       54.67     45.03 o 
   4  23   1     1798.49     2077.48     87.93 o 
  -3  24   1    10543.80    10032.02    221.94 o 
  -2  24   1     6178.01     6342.29    156.04 o 
  -1  24   1     1719.36     1668.85     81.28 o 
   0  24   1       84.22       99.33     45.16 o 
   1  24   1     2619.98     2850.06    114.47 o 
   2  24   1     8723.89     8394.70    159.80 o 
   3  24   1     8104.51     8182.63    171.57 o 
 -11   0   2     5632.28     5863.35    282.36 o 
 -10   0   2    14024.49    13777.65    294.06 o 
  -9   0   2      100.87       81.08     62.57 o 
  -8   0   2     6100.90     6234.93    157.58 o 
  -7   0   2    10524.11    10201.47    220.09 o 
  -6   0   2    52288.73    52012.08   1148.01 o 
  -5   0   2    88761.02    89330.63   1167.30 o 
  -4   0   2    28569.26    28542.02    393.21 o 
  -3   0   2      445.88      432.94     47.20 o 
  -2   0   2     3494.17     4047.97     61.93 o 
  -1   0   2    28480.94    33710.29    564.99 o 
   0   0   2    60579.03    58234.12   1003.16 o 
   1   0   2    32387.38    36359.91    784.30 o 
   2   0   2     7707.65     7973.23    149.19 o 
   3   0   2      952.14     1112.64     47.53 o 
   4   0   2     4959.80     4503.48    131.91 o 
   5   0   2    47959.78    44643.08    756.83 o 
   6   0   2    23036.49    21908.27    555.03 o 
   7   0   2     1739.91     1611.16     81.66 o 
   8   0   2      551.22      590.55     86.04 o 
   9   0   2     6478.48     6502.21    180.04 o 
  10   0   2    22760.34    22706.59    813.82 o 
  11   0   2     8416.53     8884.30    233.11 o 
 -11   1   2      262.51      388.61     54.43 o 
 -10   1   2      451.77      492.11     56.94 o 
  -9   1   2     2357.68     2296.10     73.67 o 
  -8   1   2     4634.61     4609.08    110.13 o 
  -7   1   2     2034.00     1965.34     69.24 o 
  -6   1   2      775.82      727.13     32.59 o 
  -5   1   2       64.91      115.82     18.47 o 
  -4   1   2     4720.71     4397.48     62.50 o 
  -3   1   2    15634.47    15008.53    264.90 o 
  -2   1   2      909.34     1308.63     34.12 o 
  -1   1   2     7148.45     6337.40     57.87 o 
   0   1   2        6.04        3.05      4.28 o 
   1   1   2     2600.46     2594.62     22.97 o 
   2   1   2      950.78      965.26     20.75 o 
   3   1   2    23009.17    23206.03    240.87 o 
   4   1   2    10545.38    10174.44    111.45 o 
   5   1   2       49.75      107.02     22.64 o 
   6   1   2        6.89       46.44     24.73 o 
   7   1   2     5074.71     4769.10    106.53 o 
   8   1   2     5524.42     5185.93    107.20 o 
   9   1   2     2781.34     2835.36     89.29 o 
  10   1   2      586.01      689.78     55.74 o 
  11   1   2       52.94      203.76     56.35 o 
 -11   2   2     2783.18     2885.72    114.91 o 
 -10   2   2     3576.73     3187.24     93.64 o 
  -9   2   2      209.42      198.36     43.08 o 
  -8   2   2      410.82      359.66     41.74 o 
  -7   2   2     7360.09     7299.78    119.51 o 
  -6   2   2     7073.39     6301.14    128.91 o 
  -5   2   2    13349.57    12800.41    175.41 o 
  -4   2   2    14598.18    14412.53    196.75 o 
  -3   2   2    34147.50    33994.34    354.01 o 
  -2   2   2     1542.97     1770.74     31.01 o 
  -1   2   2    62765.96    66161.26    623.41 o 
   0   2   2    15568.42    18655.06    204.90 o 
   1   2   2    32971.84    36646.36    364.93 o 
   2   2   2      541.25      928.93     23.62 o 
   3   2   2     7000.64     7244.25     95.00 o 
   4   2   2    16008.31    15649.67    217.04 o 
   5   2   2    21609.80    20817.57    241.83 o 
   6   2   2    10076.12     9473.31    137.21 o 
   7   2   2     8110.58     7521.38    133.18 o 
   8   2   2     1886.98     1859.04     66.98 o 
   9   2   2     1051.73     1201.13     59.45 o 
  10   2   2     4086.68     4085.97    105.57 o 
  11   2   2     4726.17     4654.65    116.51 o 
 -11   3   2        8.97       31.23     49.70 o 
 -10   3   2     4129.47     3827.55     99.05 o 
  -9   3   2    15365.49    14697.61    218.74 o 
  -8   3   2    13989.70    14259.09    203.02 o 
  -7   3   2     7154.29     6483.55    108.42 o 
  -6   3   2     2830.39     3477.85     59.32 o 
  -5   3   2    12703.02    12869.70    139.03 o 
  -4   3   2    26163.82    23891.80    271.91 o 
  -3   3   2    39581.73    38783.13    407.88 o 
  -2   3   2    48667.92    52791.43    466.01 o 
  -1   3   2     2718.51     2265.68     43.66 o 
   0   3   2     5127.50     4873.42     68.06 o 
   1   3   2    13797.95    15157.87    169.24 o 
   2   3   2    65646.41    69522.61    632.02 o 
   3   3   2    62687.55    63439.57    578.92 o 
   4   3   2    41919.68    41195.50    441.40 o 
   5   3   2    19652.90    18746.59    211.37 o 
   6   3   2     5769.94     5347.93     85.81 o 
   7   3   2    13583.92    12352.82    173.75 o 
   8   3   2    18985.07    18477.28    283.03 o 
   9   3   2    18316.72    18414.54    259.68 o 
  10   3   2     2982.69     3074.16     91.35 o 
  11   3   2       92.78       26.34     45.15 o 
 -11   4   2     2494.56     2063.83     91.05 o 
 -10   4   2      352.88      320.51     49.48 o 
  -9   4   2      102.59      189.90     42.85 o 
  -8   4   2      213.37       84.31     34.73 o 
  -7   4   2     5427.15     4679.55    104.47 o 
  -6   4   2     3002.41     3118.64     52.67 o 
  -5   4   2     1520.13     1607.20     38.03 o 
  -4   4   2     8744.40     8151.07     97.25 o 
  -3   4   2        2.60        8.78     10.92 o 
  -2   4   2     1346.73     1556.14     26.27 o 
  -1   4   2     2152.68     2482.95     57.31 o 
   0   4   2     2363.65     2067.07     34.84 o 
   1   4   2      720.04      867.57     16.59 o 
   2   4   2      157.01      235.05     14.80 o 
   3   4   2      699.69      852.26     19.48 o 
   4   4   2    10405.56    10518.36    120.93 o 
   5   4   2       29.84       50.48     13.68 o 
   6   4   2      303.06      360.22     30.54 o 
   7   4   2     1749.66     1800.41     57.30 o 
   8   4   2     3053.85     2923.07     85.21 o 
   9   4   2     1290.14     1357.77     63.41 o 
  10   4   2       35.03       17.74     41.97 o 
  11   4   2     1870.88     1884.53     81.29 o 
 -11   5   2      674.76      693.19     68.72 o 
 -10   5   2     5103.32     4969.54    146.90 o 
  -9   5   2     7991.12     7509.27    134.88 o 
  -8   5   2    13439.20    13604.18    265.33 o 
  -7   5   2     7072.36     6593.66    116.04 o 
  -6   5   2      941.87     1216.90     56.63 o 
  -5   5   2      852.92      875.28     29.31 o 
  -4   5   2    42810.02    41013.90    386.42 o 
  -3   5   2    49523.49    49946.75    478.89 o 
  -2   5   2    23555.30    22841.47    237.43 o 
  -1   5   2    39084.94    42839.37    384.44 o 
   0   5   2      652.81      562.35     16.44 o 
   1   5   2    32483.31    37265.48    375.37 o 
   2   5   2     4077.88     3743.20     60.88 o 
   3   5   2    25656.61    24912.08    254.23 o 
   4   5   2    33425.91    34041.66    324.59 o 
   5   5   2      657.84      540.67     22.79 o 
   6   5   2      265.86      304.21     25.11 o 
   7   5   2     5742.62     5488.74    103.25 o 
   8   5   2    14204.76    13674.78    199.95 o 
   9   5   2     6809.29     6373.06    122.91 o 
  10   5   2     2290.61     2243.83     81.53 o 
  11   5   2        3.51       76.50     49.79 o 
 -11   6   2     4231.29     4241.65    125.80 o 
 -10   6   2     4401.61     4200.91    115.01 o 
  -9   6   2      754.98      806.09     56.99 o 
  -8   6   2      527.52      652.38     44.45 o 
  -7   6   2    14928.59    13862.79    194.21 o 
  -6   6   2    33537.88    32536.45    333.27 o 
  -5   6   2    22245.13    20810.37    214.09 o 
  -4   6   2     5164.11     5101.62     68.17 o 
  -3   6   2     1507.80     1474.19     32.91 o 
  -2   6   2    39685.27    41339.07    402.67 o 
  -1   6   2    79573.29    77780.00    812.57 o 
   0   6   2     2154.89     2645.33     32.65 o 
   1   6   2    59033.47    59925.53    600.95 o 
   2   6   2    13379.29    12958.58    164.70 o 
   3   6   2    11051.60    10873.42    122.76 o 
   4   6   2     6771.99     6367.67     81.21 o 
   5   6   2    23022.92    22485.29    228.79 o 
   6   6   2    33565.65    31544.71    345.26 o 
   7   6   2    14256.45    13158.40    187.67 o 
   8   6   2      389.68      462.71     41.81 o 
   9   6   2     1052.84     1156.88     59.62 o 
  10   6   2     8751.67     8293.40    152.68 o 
  11   6   2     6313.28     6723.65    143.23 o 
 -11   7   2        4.00       80.68     54.92 o 
 -10   7   2       54.09       77.72     48.54 o 
  -9   7   2     1717.76     1454.80     73.07 o 
  -8   7   2      473.60      295.28     37.96 o 
  -7   7   2       15.64       49.75     27.34 o 
  -6   7   2      966.68      940.89     35.23 o 
  -5   7   2      865.05      807.03     39.19 o 
  -4   7   2      758.57      816.14     27.78 o 
  -3   7   2      155.78      268.33     24.40 o 
  -2   7   2     1673.75     1803.44     28.99 o 
  -1   7   2      596.04      685.04     15.62 o 
   0   7   2       18.57       17.98      8.55 o 
   1   7   2      208.72      343.71     14.21 o 
   2   7   2     2517.52     2763.98     39.54 o 
   3   7   2      152.45      224.01     16.31 o 
   4   7   2       47.43      116.43     18.20 o 
   5   7   2      947.58      776.06     28.72 o 
   6   7   2      658.90      723.92     35.09 o 
   7   7   2      448.43      531.82     40.19 o 
   8   7   2      629.33      574.86     45.49 o 
   9   7   2     1761.19     1652.64     68.03 o 
  10   7   2       41.23      179.13     47.19 o 
  11   7   2       80.70      207.15     53.20 o 
 -11   8   2     7877.47     7508.86    219.61 o 
 -10   8   2     2152.58     2334.49     94.00 o 
  -9   8   2     1076.81     1031.53     64.67 o 
  -8   8   2       60.07      103.07     40.56 o 
  -7   8   2    17098.54    16300.93    200.94 o 
  -6   8   2    19332.75    19066.82    208.90 o 
  -5   8   2    16160.61    14853.95    166.61 o 
  -4   8   2    18576.37    19476.95    227.78 o 
  -3   8   2     1103.11     1380.29     31.83 o 
  -2   8   2    12862.99    12666.52    131.87 o 
  -1   8   2    23266.16    23083.68    259.32 o 
   0   8   2    53855.78    58396.51    561.02 o 
   1   8   2    30751.39    29365.78    285.14 o 
   2   8   2     9983.18    11481.38    121.07 o 
   3   8   2      421.29      443.60     22.61 o 
   4   8   2    16998.07    16184.71    173.20 o 
   5   8   2    16597.85    15608.35    191.40 o 
   6   8   2    21635.76    21228.34    244.70 o 
   7   8   2    24235.19    22543.97    285.06 o 
   8   8   2       23.72       51.60     33.12 o 
   9   8   2     1384.03     1461.86     88.55 o 
  10   8   2     2469.15     2324.73     84.12 o 
  11   8   2     8724.87     9117.54    212.36 o 
 -10   9   2     1825.78     1823.60    100.90 o 
  -9   9   2     7262.85     7615.65    157.86 o 
  -8   9   2     6607.45     6006.05    140.61 o 
  -7   9   2     8753.56     9122.99    131.71 o 
  -6   9   2      605.03      564.03     37.77 o 
  -5   9   2     9962.61     9600.12    119.06 o 
  -4   9   2    12673.62    11682.36    175.57 o 
  -3   9   2    46062.77    48947.00    470.02 o 
  -2   9   2    58113.51    57207.78    542.87 o 
  -1   9   2      126.10      193.83     21.63 o 
   0   9   2     5576.20     5530.85     78.32 o 
   1   9   2     7138.00     7995.31     97.52 o 
   2   9   2    45975.26    45831.79    439.20 o 
   3   9   2    29317.26    30004.02    298.25 o 
   4   9   2     7467.39     7321.23     92.89 o 
   5   9   2     5690.31     5844.72     85.88 o 
   6   9   2     1127.09     1220.86     42.72 o 
   7   9   2    10641.47     9906.95    152.01 o 
   8   9   2     6611.89     6720.53    123.35 o 
   9   9   2     8150.67     7929.34    145.34 o 
  10   9   2      804.08      982.53     69.81 o 
 -10  10   2      595.52      743.40     74.90 o 
  -9  10   2       12.15       41.62     51.72 o 
  -8  10   2        5.50      100.92     47.26 o 
  -7  10   2      186.13      179.77     36.36 o 
  -6  10   2     2529.02     2481.71     53.39 o 
  -5  10   2     1317.46     1361.69     38.93 o 
  -4  10   2     1323.65     1699.66     40.83 o 
  -3  10   2     8859.32     8255.76     97.66 o 
  -2  10   2     1290.19     2053.17     42.59 o 
  -1  10   2     9413.16    10174.41    122.37 o 
   0  10   2     1218.77     1283.99     35.70 o 
   1  10   2    16758.17    16678.45    187.25 o 
   2  10   2     1078.06     1650.73     34.40 o 
   3  10   2      201.05      339.19     22.78 o 
   4  10   2      186.87      177.25     19.86 o 
   5  10   2      574.49      715.60     31.04 o 
   6  10   2     1238.34     1336.33     45.73 o 
   7  10   2       28.39      106.74     33.18 o 
   8  10   2      132.73      217.63     40.03 o 
   9  10   2      109.54      188.35     48.70 o 
  10  10   2      730.89      716.37     74.35 o 
 -10  11   2     6573.33     6976.70    179.68 o 
  -9  11   2     6116.56     6242.69    234.47 o 
  -8  11   2    24214.52    23529.77    383.53 o 
  -7  11   2     8739.07     8676.66    155.56 o 
  -6  11   2      129.60      239.86     29.34 o 
  -5  11   2     2667.00     2882.67     60.18 o 
  -4  11   2    22124.29    20831.62    223.39 o 
  -3  11   2    69780.26    71292.39    732.15 o 
  -2  11   2    44309.36    41664.93    432.85 o 
  -1  11   2    10626.66    11268.41    148.73 o 
   0  11   2      140.59      101.27     15.41 o 
   1  11   2     9886.75     9685.80    111.08 o 
   2  11   2    27911.00    27684.77    277.34 o 
   3  11   2    42623.82    42879.37    417.12 o 
   4  11   2    13867.00    12568.92    146.43 o 
   5  11   2     1584.75     1765.55     44.72 o 
   6  11   2       51.86       59.03     28.76 o 
   7  11   2    11188.34    10401.82    198.01 o 
   8  11   2    20327.77    20394.50    311.21 o 
   9  11   2     5470.97     5630.82    132.38 o 
  10  11   2     5199.03     5471.49    157.77 o 
 -10  12   2     2867.06     2731.09    117.25 o 
  -9  12   2       62.36      127.84     59.11 o 
  -8  12   2     1310.64     1543.33    109.34 o 
  -7  12   2     1225.78     1386.09    137.86 o 
  -6  12   2    13015.50    12489.80    178.70 o 
  -5  12   2    14145.40    14308.83    181.71 o 
  -4  12   2     1652.87     1488.38     45.26 o 
  -3  12   2      308.76      261.71     25.87 o 
  -2  12   2      416.72      492.58     26.51 o 
  -1  12   2    12226.56    11496.05    141.68 o 
   0  12   2     6050.09     6066.66     77.43 o 
   1  12   2    10151.46    10443.21    131.06 o 
   2  12   2      251.51      197.20     28.83 o 
   3  12   2      289.46      242.68     24.16 o 
   4  12   2     1875.74     1855.14     48.41 o 
   5  12   2    10029.94     9862.04    137.70 o 
   6  12   2     7892.67     7607.30    126.46 o 
   7  12   2      732.28      864.59     71.50 o 
   8  12   2      371.25      396.45     58.46 o 
   9  12   2      991.82      920.50     67.90 o 
  10  12   2     3740.48     3688.70    132.61 o 
 -10  13   2      965.96     1057.87     87.82 o 
  -9  13   2     2738.90     2835.96    183.18 o 
  -8  13   2     2764.63     2296.13    112.16 o 
  -7  13   2     3112.59     3038.16     92.37 o 
  -6  13   2      124.01      143.73     34.32 o 
  -5  13   2     1251.10     1391.48     49.25 o 
  -4  13   2      924.11     1011.23     39.11 o 
  -3  13   2     3712.25     3506.48     65.85 o 
  -2  13   2     9578.17     8104.03    113.50 o 
  -1  13   2      150.86      228.89     20.94 o 
   0  13   2      159.53       91.77     13.49 o 
   1  13   2      127.45      177.83     20.35 o 
   2  13   2    13547.71    13113.69    162.28 o 
   3  13   2     6386.43     6435.37     98.97 o 
   4  13   2     2210.22     1779.39     49.30 o 
   5  13   2     1900.28     2161.04     57.83 o 
   6  13   2      118.47       86.05     32.05 o 
   7  13   2     3426.00     3382.58     85.27 o 
   8  13   2     1904.55     2016.09     81.44 o 
   9  13   2     2167.33     2470.99    107.43 o 
  -9  14   2      747.27      864.14     77.61 o 
  -8  14   2      240.16      230.86     56.12 o 
  -7  14   2     8364.64     8341.92    207.14 o 
  -6  14   2    14315.36    13800.72    210.99 o 
  -5  14   2    21610.89    22583.50    288.24 o 
  -4  14   2    13391.44    14032.05    176.68 o 
  -3  14   2      498.02      676.75     35.40 o 
  -2  14   2     5830.33     5234.40     85.21 o 
  -1  14   2    21110.42    21091.17    243.28 o 
   0  14   2    50815.95    49218.71    555.78 o 
   1  14   2    17187.36    17514.87    204.65 o 
   2  14   2     5576.98     6008.57     94.56 o 
   3  14   2     1088.69     1048.24     40.93 o 
   4  14   2    14588.58    13682.90    176.69 o 
   5  14   2    26750.00    26351.45    301.94 o 
   6  14   2    11021.91    11215.52    171.31 o 
   7  14   2     7810.31     8176.50    142.36 o 
   8  14   2       54.78       52.90     44.03 o 
   9  14   2     1514.27     1381.70     92.89 o 
  -9  15   2     3511.73     3333.95    124.29 o 
  -8  15   2      462.52      502.83     64.36 o 
  -7  15   2      147.96      114.99     46.31 o 
  -6  15   2      542.93      494.21     45.69 o 
  -5  15   2     1690.30     1499.21     64.36 o 
  -4  15   2     9011.20     9623.64    134.51 o 
  -3  15   2     4641.23     4197.05     77.43 o 
  -2  15   2     4196.04     4283.78     97.78 o 
  -1  15   2     1634.88     1593.72     50.00 o 
   0  15   2      108.13      127.86     27.23 o 
   1  15   2     4059.80     4252.73     82.29 o 
   2  15   2     3785.47     3996.30     73.73 o 
   3  15   2     1630.14     1519.79     49.90 o 
   4  15   2     4133.35     4422.16     82.00 o 
   5  15   2     1144.44      928.58     62.47 o 
   6  15   2     1080.66     1084.35     54.20 o 
   7  15   2      706.15      817.43     53.92 o 
   8  15   2     1043.57      916.15     73.35 o 
   9  15   2     3126.19     3459.11    124.71 o 
  -9  16   2      413.48      443.55     73.15 o 
  -8  16   2      982.61      926.93     77.14 o 
  -7  16   2     2248.10     2242.22     87.18 o 
  -6  16   2    10859.39    10244.46    165.33 o 
  -5  16   2     9878.33     9947.17    160.38 o 
  -4  16   2     8555.47     8141.94    136.94 o 
  -3  16   2      387.74      548.07     34.15 o 
  -2  16   2     2027.34     1924.49     57.98 o 
  -1  16   2    17906.55    18517.71    240.00 o 
   0  16   2    13346.55    12521.38    224.30 o 
   1  16   2    17501.29    17751.34    235.05 o 
   2  16   2     2694.71     2708.90     67.52 o 
   3  16   2      306.55      285.75     34.02 o 
   4  16   2     1849.71     1860.49     56.93 o 
   5  16   2     6147.13     6169.00    108.59 o 
   6  16   2     7920.66     8042.66    177.82 o 
   7  16   2     2080.97     2092.06     83.52 o 
   8  16   2      736.29      752.67     73.03 o 
  -8  17   2     8010.76     8218.85    193.52 o 
  -7  17   2     4362.35     4151.39    114.40 o 
  -6  17   2     1469.70     1179.52     60.72 o 
  -5  17   2     2361.14     2213.22     71.90 o 
  -4  17   2    16127.26    16871.33    319.14 o 
  -3  17   2    19014.71    17400.93    236.23 o 
  -2  17   2     9639.79     9874.63    151.47 o 
  -1  17   2    11663.64    10727.95    162.19 o 
   0  17   2      193.45      378.51     35.28 o 
   1  17   2    15093.38    14145.98    200.49 o 
   2  17   2     7216.65     7618.19    235.14 o 
   3  17   2    17437.26    16729.85    228.02 o 
   4  17   2    14742.34    13737.39    200.69 o 
   5  17   2     1168.32     1116.05     51.44 o 
   6  17   2     1733.79     1742.68     67.96 o 
   7  17   2     3260.80     3437.21    103.09 o 
   8  17   2     8274.25     8051.36    188.66 o 
  -8  18   2       80.45      163.54     63.48 o 
  -7  18   2      211.37      232.66     53.31 o 
  -6  18   2      151.65      153.13     46.35 o 
  -5  18   2       81.52      138.96     43.21 o 
  -4  18   2       89.59      105.25     41.67 o 
  -3  18   2      622.83      722.79     46.78 o 
  -2  18   2       35.11       35.42     30.57 o 
  -1  18   2       78.30       64.79     30.48 o 
   0  18   2       94.17       67.06     29.54 o 
   1  18   2      483.06      326.36     36.83 o 
   2  18   2       41.77       11.64     30.17 o 
   3  18   2      506.63      579.67     43.81 o 
   4  18   2      769.51      712.41     47.97 o 
   5  18   2      200.54      118.90     38.82 o 
   6  18   2      584.18      728.52     56.62 o 
   7  18   2      159.48      291.12     52.36 o 
   8  18   2        0.20       34.55     56.89 o 
  -7  19   2     2758.74     2652.19    112.19 o 
  -6  19   2     1717.52     1981.74     93.50 o 
  -5  19   2     1460.89     1599.65     74.50 o 
  -4  19   2     8392.79     8918.67    170.20 o 
  -3  19   2     9910.98     8973.50    168.16 o 
  -2  19   2    13471.79    13339.82    196.98 o 
  -1  19   2     5021.12     4598.46     98.48 o 
   0  19   2        9.39       28.82     31.62 o 
   1  19   2     4598.38     4777.47    101.65 o 
   2  19   2    10888.39    10928.33    170.94 o 
   3  19   2     9456.11     9046.02    152.08 o 
   4  19   2     7319.31     7777.16    140.14 o 
   5  19   2     1221.96     1125.09     59.72 o 
   6  19   2     2160.18     1998.34     93.29 o 
   7  19   2     1892.79     2081.30     96.84 o 
  -7  20   2     4793.38     4691.51    145.55 o 
  -6  20   2     6983.34     6989.95    172.70 o 
  -5  20   2    14739.71    14811.56    248.89 o 
  -4  20   2     8312.13     8276.11    166.06 o 
  -3  20   2        1.89       20.22     40.36 o 
  -2  20   2     2207.11     1907.00     67.79 o 
  -1  20   2     9173.34     9056.12    151.21 o 
   0  20   2    20491.70    20107.72    274.21 o 
   1  20   2    10031.45     9424.77    157.05 o 
   2  20   2      920.72     1303.30     60.13 o 
   3  20   2       27.00       46.16     36.41 o 
   4  20   2     4332.35     4169.10     99.98 o 
   5  20   2     6892.38     6874.44    136.19 o 
   6  20   2     5527.24     5768.18    152.81 o 
  -6  21   2      130.48      265.56     62.85 o 
  -5  21   2      132.14      124.64     50.88 o 
  -4  21   2     1700.76     1614.36     78.13 o 
  -3  21   2      708.13      660.15     56.87 o 
  -2  21   2        6.59       13.75     38.75 o 
  -1  21   2     3099.46     2797.33     84.08 o 
   0  21   2      351.21      567.15     48.31 o 
   1  21   2     1051.07     1022.13     55.93 o 
   2  21   2        6.21       21.27     39.62 o 
   3  21   2      215.28      172.47     40.24 o 
   4  21   2      590.26      820.26     56.18 o 
   5  21   2       16.43       65.60     46.45 o 
   6  21   2        3.73       42.77     51.12 o 
  -5  22   2    12184.18    12036.31    220.70 o 
  -4  22   2     2563.50     2582.86     97.79 o 
  -3  22   2      196.69      231.32     50.57 o 
  -2  22   2     3074.60     2950.44     96.04 o 
  -1  22   2    13759.25    12183.41    195.28 o 
   0  22   2    14257.98    13715.42    208.31 o 
   1  22   2     9369.38     9347.13    162.80 o 
   2  22   2     2678.42     2437.55     89.11 o 
   3  22   2       73.40       42.56     37.45 o 
   4  22   2     2186.68     2144.60     87.99 o 
   5  22   2     9085.52     9157.12    182.49 o 
  -4  23   2     2168.09     2279.89     93.52 o 
  -3  23   2     7924.82     7841.95    186.10 o 
  -2  23   2     5036.83     4740.32    126.74 o 
  -1  23   2     1165.15     1438.76     73.67 o 
   0  23   2       51.73       91.52     41.46 o 
   1  23   2      970.23     1105.07     61.71 o 
   2  23   2     3592.28     3542.84    107.63 o 
   3  23   2     4911.16     5272.74    120.81 o 
   4  23   2     1743.93     1867.65    119.26 o 
  -3  24   2      517.23      685.26     68.49 o 
  -2  24   2       82.11       92.52     51.31 o 
  -1  24   2     1086.12     1237.10     73.56 o 
   0  24   2     2409.63     2239.26     92.52 o 
   1  24   2      962.89     1006.94     65.81 o 
   2  24   2       78.43       89.77     34.01 o 
   3  24   2      172.09      162.33     43.68 o 
 -11   1   3     5855.38     5860.32    141.88 o 
 -10   1   3     6274.40     6361.76    128.12 o 
  -9   1   3      530.10      461.61     45.35 o 
  -8   1   3     6729.25     6138.34    114.07 o 
  -7   1   3     6918.66     6820.40    115.34 o 
  -6   1   3    39510.81    38620.30    423.05 o 
  -5   1   3    31822.67    29735.99    321.14 o 
  -4   1   3    17771.61    17631.20    195.49 o 
  -3   1   3     3756.10     4551.88     58.67 o 
  -2   1   3     3431.01     2676.84     36.13 o 
  -1   1   3    36777.59    39574.65    373.57 o 
   0   1   3   120721.80   129994.74   1372.98 o 
   1   1   3    23014.14    22648.99    229.74 o 
   2   1   3     3209.99     3532.85     46.28 o 
   3   1   3     1228.48     1454.79     32.92 o 
   4   1   3    14032.18    13980.30    148.12 o 
   5   1   3    47165.05    44709.75    466.05 o 
   6   1   3    20460.83    19345.87    268.61 o 
   7   1   3     6954.63     6148.55    110.08 o 
   8   1   3      466.70      446.31     41.96 o 
   9   1   3     3093.01     3013.41     95.21 o 
  10   1   3    13708.16    12999.70    223.18 o 
  11   1   3     7262.82     6863.07    142.47 o 
 -11   2   3       86.88       59.82     51.11 o 
 -10   2   3     2889.15     3283.29     93.39 o 
  -9   2   3    11782.22    11072.54    175.51 o 
  -8   2   3    13416.70    13528.30    211.33 o 
  -7   2   3     6008.39     5918.51    105.82 o 
  -6   2   3      144.81      126.70     20.75 o 
  -5   2   3    11320.55    10420.75    160.18 o 
  -4   2   3    31238.71    32242.77    462.31 o 
  -3   2   3    48162.99    46478.96    559.09 o 
  -2   2   3    21518.65    21370.65    225.20 o 
  -1   2   3     2396.08     3902.57     50.41 o 
   0   2   3      119.20       46.03      6.80 o 
   1   2   3     6306.03     5950.67     64.80 o 
   2   2   3    17760.98    17603.43    182.71 o 
   3   2   3    24721.34    25074.14    246.56 o 
   4   2   3    11430.18    10734.57    119.75 o 
   5   2   3     1529.82     1477.76     38.85 o 
   6   2   3     1138.17     1182.57     44.78 o 
   7   2   3     5194.62     4829.32    100.18 o 
   8   2   3     5086.59     4747.29    110.32 o 
   9   2   3     4908.27     4885.63    108.88 o 
  10   2   3     1541.35     1732.73     74.19 o 
  11   2   3       33.01       49.94     47.33 o 
 -11   3   3      515.62      465.22     70.79 o 
 -10   3   3     1317.71     1538.89     78.09 o 
  -9   3   3      257.44      340.01     44.88 o 
  -8   3   3     2788.09     2692.95     75.81 o 
  -7   3   3      228.61      194.60     32.24 o 
  -6   3   3     3360.58     3570.10     65.63 o 
  -5   3   3     3240.67     2708.85     47.43 o 
  -4   3   3      337.98      410.42     24.41 o 
  -3   3   3     1565.63     1513.47     29.33 o 
  -2   3   3      297.95      151.43     13.45 o 
  -1   3   3      224.25      200.50     10.59 o 
   0   3   3      695.93      544.28     13.43 o 
   1   3   3      130.54      122.47     12.22 o 
   2   3   3      547.13      732.24     19.51 o 
   3   3   3      424.48      383.80     18.38 o 
   4   3   3      482.84      501.11     18.84 o 
   5   3   3     3627.29     3329.41     56.72 o 
   6   3   3     1013.76     1107.76     44.78 o 
   7   3   3      177.61      291.55     33.82 o 
   8   3   3      679.60      837.72     49.49 o 
   9   3   3        7.40      117.54     41.59 o 
  10   3   3     1172.72     1161.01     64.54 o 
  11   3   3       84.18        6.34     44.01 o 
 -11   4   3       83.33       51.68     51.28 o 
 -10   4   3     7525.48     8158.89    170.44 o 
  -9   4   3    14923.65    14602.29    212.85 o 
  -8   4   3    18709.32    19049.09    259.74 o 
  -7   4   3    10177.36     9632.59    146.16 o 
  -6   4   3     1512.85     1480.10     37.21 o 
  -5   4   3     4632.34     3969.54     64.36 o 
  -4   4   3    42188.91    40995.72    396.05 o 
  -3   4   3    36546.24    35477.26    350.03 o 
  -2   4   3    21114.12    21617.82    211.39 o 
  -1   4   3    13166.14    13113.28    126.64 o 
   0   4   3      984.41     1146.90     26.20 o 
   1   4   3    18703.03    19103.65    182.57 o 
   2   4   3    42052.98    44781.36    463.84 o 
   3   4   3    45272.53    43584.06    413.95 o 
   4   4   3    31308.94    29057.20    281.67 o 
   5   4   3      111.59      180.37     18.64 o 
   6   4   3     5727.28     5897.49     96.65 o 
   7   4   3    17962.97    17033.81    230.42 o 
   8   4   3    24562.86    23694.59    335.33 o 
   9   4   3    15205.06    15136.95    220.34 o 
  10   4   3     3189.43     3110.93     94.77 o 
  11   4   3       67.50      183.46     50.71 o 
 -11   5   3     3187.08     3406.35    112.45 o 
 -10   5   3      761.78      688.25     62.09 o 
  -9   5   3      509.74      584.63     94.62 o 
  -8   5   3      390.13      360.67     39.74 o 
  -7   5   3     9733.96    10049.43    154.15 o 
  -6   5   3    19084.64    16772.10    183.61 o 
  -5   5   3     7270.69     7421.21     92.43 o 
  -4   5   3     9261.10     8503.07    103.52 o 
  -3   5   3     5860.50     5860.23     76.89 o 
  -2   5   3     4305.21     4144.00     55.00 o 
  -1   5   3    15543.17    16663.29    162.12 o 
   0   5   3     8881.55     8016.94     94.30 o 
   1   5   3    10234.13    11151.62    120.58 o 
   2   5   3    15335.45    14872.57    152.24 o 
   3   5   3     5650.70     5690.33     74.07 o 
   4   5   3     5864.60     5476.54     68.72 o 
   5   5   3     8923.11     8608.16    108.09 o 
   6   5   3    14354.33    13692.69    172.64 o 
   7   5   3     3142.42     3085.87     74.08 o 
   8   5   3      406.36      578.55     46.41 o 
   9   5   3     2615.59     2448.45     83.19 o 
  10   5   3     2400.79     2411.17     84.18 o 
  11   5   3     6288.51     5963.52    135.20 o 
 -11   6   3      112.01      108.98     54.43 o 
 -10   6   3     1258.02     1249.04     75.11 o 
  -9   6   3     4432.43     4022.07    109.77 o 
  -8   6   3     3243.86     3053.36     77.21 o 
  -7   6   3     1043.07     1184.65     45.10 o 
  -6   6   3     1874.30     1829.82     48.34 o 
  -5   6   3     1789.11     1818.67     41.79 o 
  -4   6   3     7915.49     7175.59     89.90 o 
  -3   6   3     7898.99     8187.09     89.68 o 
  -2   6   3     8340.64     8560.62     95.00 o 
  -1   6   3     9358.80     9001.26    106.81 o 
   0   6   3       94.74      123.55     12.89 o 
   1   6   3     2277.41     2268.40     35.16 o 
   2   6   3     4821.86     4515.43     52.64 o 
   3   6   3    11833.87    11377.84    125.33 o 
   4   6   3     6812.60     6544.15     85.82 o 
   5   6   3      654.44      682.73     25.32 o 
   6   6   3     2659.51     2691.16     57.21 o 
   7   6   3     4265.80     3890.80     81.93 o 
   8   6   3     6661.56     6500.18    121.43 o 
   9   6   3     7722.15     6958.18    133.58 o 
  10   6   3     1783.15     1772.54    110.49 o 
  11   6   3       58.52      264.29     54.19 o 
 -11   7   3     7880.06     8202.93    251.45 o 
 -10   7   3     5277.83     5281.95    174.91 o 
  -9   7   3      880.77      855.18     62.08 o 
  -8   7   3     1453.94     1603.61     69.32 o 
  -7   7   3    24277.91    23475.36    291.00 o 
  -6   7   3    39591.92    37686.57    381.97 o 
  -5   7   3    15468.24    15603.78    174.34 o 
  -4   7   3    15511.34    13897.81    147.52 o 
  -3   7   3       38.11      158.46     14.50 o 
  -2   7   3    22838.26    23968.31    228.73 o 
  -1   7   3    32421.05    32995.83    323.14 o 
   0   7   3    38299.54    37147.11    390.31 o 
   1   7   3    33030.00    34813.01    322.97 o 
   2   7   3    17901.10    16660.98    169.74 o 
   3   7   3     5000.75     4589.96     61.73 o 
   4   7   3     9813.82     9844.54    117.63 o 
   5   7   3    30212.81    28802.74    296.05 o 
   6   7   3    23807.67    22939.31    255.11 o 
   7   7   3    12054.38    11107.68    165.32 o 
   8   7   3      219.47      185.86     36.54 o 
   9   7   3     2520.69     2491.32     81.71 o 
  10   7   3     4338.50     4385.89    109.84 o 
  11   7   3     7033.58     6637.43    191.76 o 
 -11   8   3      149.87      291.13     81.38 o 
 -10   8   3      408.91      461.14     60.00 o 
  -9   8   3      980.31      949.03     64.70 o 
  -8   8   3     2741.28     3000.91     96.07 o 
  -7   8   3     2845.04     2668.08     64.49 o 
  -6   8   3      291.07      506.08     30.16 o 
  -5   8   3      248.07      293.27     24.88 o 
  -4   8   3      518.64      614.70     25.17 o 
  -3   8   3     2306.07     1868.25     40.03 o 
  -2   8   3     3172.26     3316.05     47.87 o 
  -1   8   3      648.54      514.75     18.81 o 
   0   8   3      138.89      157.24     17.04 o 
   1   8   3      637.09      554.05     19.18 o 
   2   8   3    11588.47    12787.54    129.04 o 
   3   8   3    20002.30    18973.45    198.66 o 
   4   8   3     1364.28     1475.55     45.80 o 
   5   8   3       21.83       72.67     18.82 o 
   6   8   3      713.00      770.01     36.64 o 
   7   8   3     7334.94     7023.31    128.05 o 
   8   8   3     4735.33     4458.52    106.47 o 
   9   8   3      793.71      913.67     57.80 o 
  10   8   3      416.85      505.25     54.52 o 
 -10   9   3     1229.94     1353.10     87.37 o 
  -9   9   3     1070.17     1047.87     67.55 o 
  -8   9   3      412.96      459.44     52.46 o 
  -7   9   3     4963.12     4722.40     97.05 o 
  -6   9   3    13992.99    13798.73    160.02 o 
  -5   9   3     7781.93     7880.26    100.45 o 
  -4   9   3     7101.57     6612.57     88.78 o 
  -3   9   3       90.85       78.13     14.67 o 
  -2   9   3     5064.15     5341.30     71.27 o 
  -1   9   3    25440.23    25738.98    249.65 o 
   0   9   3    18820.97    19542.99    204.05 o 
   1   9   3     9955.95    10965.05    133.23 o 
   2   9   3    10602.42     9595.86    108.50 o 
   3   9   3     2382.32     2021.85     41.79 o 
   4   9   3     4970.29     5736.16     91.78 o 
   5   9   3     7223.96     6864.46     91.08 o 
   6   9   3    12810.29    12362.88    162.79 o 
   7   9   3     6616.51     6229.94    111.86 o 
   8   9   3       73.03      183.67     44.50 o 
   9   9   3     1102.71     1097.85     60.58 o 
  10   9   3     1180.96     1493.25     79.74 o 
 -10  10   3     4589.10     4885.61    193.70 o 
  -9  10   3     8119.65     8059.17    263.87 o 
  -8  10   3    16312.53    16048.25    370.47 o 
  -7  10   3    16879.99    15933.50    219.15 o 
  -6  10   3      188.81      373.11     31.05 o 
  -5  10   3     2662.94     2994.53     54.32 o 
  -4  10   3    11557.13    11401.16    130.84 o 
  -3  10   3    45426.83    42004.67    417.46 o 
  -2  10   3    38902.65    40987.79    395.28 o 
  -1  10   3     3765.30     3252.37     49.90 o 
   0  10   3      493.35      634.66     21.86 o 
   1  10   3     4314.34     4516.27     73.98 o 
   2  10   3    42082.43    40671.94    405.79 o 
   3  10   3    37943.39    36824.29    359.87 o 
   4  10   3    14831.19    14754.79    160.75 o 
   5  10   3     1693.80     1477.27     41.64 o 
   6  10   3     2330.58     2048.79     54.11 o 
   7  10   3    16412.28    16318.69    225.95 o 
   8  10   3    19108.40    17643.65    242.55 o 
   9  10   3    10413.65    10174.40    292.43 o 
  10  10   3     3413.33     3103.74    106.98 o 
 -10  11   3      248.81      256.33     82.06 o 
  -9  11   3       81.39      147.63     55.45 o 
  -8  11   3      785.59      947.85     70.95 o 
  -7  11   3      122.58      124.73     39.71 o 
  -6  11   3       32.44       87.68     29.05 o 
  -5  11   3      799.80      915.33     38.77 o 
  -4  11   3      659.48      891.32     30.06 o 
  -3  11   3     2594.57     2626.60     47.13 o 
  -2  11   3        5.12       13.60     15.83 o 
  -1  11   3      573.06      761.90     38.19 o 
   0  11   3     3442.71     3186.55     53.40 o 
   1  11   3      650.13      709.44     37.20 o 
   2  11   3        9.56       37.24     14.07 o 
   3  11   3      321.34      312.83     23.33 o 
   4  11   3     1278.82     1117.79     33.69 o 
   5  11   3     1016.32     1216.17     52.42 o 
   6  11   3     1006.54      980.82     42.79 o 
   7  11   3        4.71      156.66     38.42 o 
   8  11   3       52.57      291.65     47.60 o 
   9  11   3       89.02      230.28     50.94 o 
  10  11   3       10.95      170.38     55.49 o 
 -10  12   3     3062.68     3286.40    127.80 o 
  -9  12   3     5979.05     5487.72    151.30 o 
  -8  12   3    13748.62    13815.03    306.17 o 
  -7  12   3     6429.08     5520.70    186.94 o 
  -6  12   3       13.56       76.23     31.62 o 
  -5  12   3     3107.78     3283.60     88.94 o 
  -4  12   3    22379.08    20917.17    242.59 o 
  -3  12   3    37077.56    36606.18    388.59 o 
  -2  12   3    28968.15    28032.43    307.81 o 
  -1  12   3     4658.89     4292.88     69.92 o 
   0  12   3      224.17      158.71     16.77 o 
   1  12   3     2849.42     3152.48     53.71 o 
   2  12   3    22360.68    21140.12    215.52 o 
   3  12   3    22799.57    21592.18    247.76 o 
   4  12   3     5445.06     5485.33     89.58 o 
   5  12   3     3496.01     3143.77     65.98 o 
   6  12   3      340.21      438.87     37.93 o 
   7  12   3     7373.67     7741.42    146.46 o 
   8  12   3     9094.89     8831.51    167.12 o 
   9  12   3     3828.95     3591.87    109.89 o 
  10  12   3     2975.00     2900.02    118.54 o 
  -9  13   3      420.97      371.53     65.29 o 
  -8  13   3      207.41      234.91     54.71 o 
  -7  13   3     4870.25     4960.72    125.39 o 
  -6  13   3    15944.53    16066.91    223.01 o 
  -5  13   3    16882.23    16403.15    242.49 o 
  -4  13   3     6276.11     6146.15     96.27 o 
  -3  13   3      708.80      755.91     33.95 o 
  -2  13   3     4951.40     5432.20     82.67 o 
  -1  13   3    17925.00    17382.53    203.30 o 
   0  13   3    34593.21    35783.93    356.09 o 
   1  13   3    17065.54    17270.67    198.10 o 
   2  13   3     3818.02     4137.24     71.85 o 
   3  13   3       12.34       59.82     21.11 o 
   4  13   3     5839.34     5758.35    104.50 o 
   5  13   3    22405.65    22057.50    260.36 o 
   6  13   3    11304.48    11442.00    174.06 o 
   7  13   3     3346.38     3330.57     94.01 o 
   8  13   3      370.19      353.26     56.18 o 
   9  13   3     2306.04     2278.07     90.40 o 
  -9  14   3        8.28       13.13     53.58 o 
  -8  14   3       92.55      173.99     53.77 o 
  -7  14   3      621.88      539.96     53.05 o 
  -6  14   3      736.36      773.86     65.94 o 
  -5  14   3      395.57      573.61     43.83 o 
  -4  14   3      563.04      494.64     33.16 o 
  -3  14   3     1853.86     1624.25     46.64 o 
  -2  14   3     1005.74     1088.87     37.66 o 
  -1  14   3       10.76       22.34     18.73 o 
   0  14   3      143.24      152.77     26.48 o 
   1  14   3      330.56      286.44     27.13 o 
   2  14   3      171.33      114.83     23.37 o 
   3  14   3       65.11       61.02     23.20 o 
   4  14   3      194.29      216.94     28.92 o 
   5  14   3       55.71       30.01     27.42 o 
   6  14   3       43.46       92.68     34.58 o 
   7  14   3       42.80       50.74     40.55 o 
   8  14   3      615.09      633.03     58.37 o 
   9  14   3       17.94       68.22     54.17 o 
  -9  15   3     1636.24     1551.85     94.02 o 
  -8  15   3      960.93      890.66    103.16 o 
  -7  15   3     6597.12     6554.05    139.20 o 
  -6  15   3    19768.79    20524.16    324.51 o 
  -5  15   3    30091.46    29646.45    371.42 o 
  -4  15   3    17795.17    18145.01    240.47 o 
  -3  15   3     2519.39     2341.96     56.58 o 
  -2  15   3     1654.48     1762.30     47.33 o 
  -1  15   3    18186.87    18180.34    276.13 o 
   0  15   3    25477.14    27086.70    331.73 o 
   1  15   3    13549.50    12861.44    178.80 o 
   2  15   3     5854.13     6283.63    114.02 o 
   3  15   3      410.15      492.90     34.08 o 
   4  15   3     6158.68     6597.56    107.19 o 
   5  15   3    12446.55    12197.82    167.23 o 
   6  15   3    13801.26    14090.95    203.27 o 
   7  15   3     4200.75     4259.89    117.63 o 
   8  15   3      122.36      220.92     50.37 o 
   9  15   3     1038.91     1019.27     83.75 o 
  -8  16   3     5340.30     4961.67    141.93 o 
  -7  16   3     3339.95     3608.03    105.93 o 
  -6  16   3     2054.65     1713.23     68.31 o 
  -5  16   3     1544.95     1570.43    104.29 o 
  -4  16   3    13456.98    12571.09    205.62 o 
  -3  16   3    13010.72    13263.15    170.65 o 
  -2  16   3     5323.53     4496.88     89.50 o 
  -1  16   3     4582.31     4738.32     93.45 o 
   0  16   3       85.47      123.82     28.54 o 
   1  16   3     9815.44     9929.46    150.89 o 
   2  16   3     6349.12     5804.98    103.84 o 
   3  16   3     7522.38     7691.94    130.49 o 
   4  16   3    10950.70    10402.85    149.90 o 
   5  16   3      698.30      745.24     44.17 o 
   6  16   3     1249.59     1211.77     78.27 o 
   7  16   3     1391.41     1344.76     63.42 o 
   8  16   3     5157.84     5185.16    145.88 o 
  -8  17   3      185.34      172.29     61.19 o 
  -7  17   3     1118.49     1182.17     72.62 o 
  -6  17   3     3028.82     3136.57     87.98 o 
  -5  17   3     2438.63     2310.33     73.87 o 
  -4  17   3     2011.91     2107.95     78.61 o 
  -3  17   3        8.93       29.57     35.76 o 
  -2  17   3     2311.26     2050.14     64.46 o 
  -1  17   3      888.54      874.08     66.01 o 
   0  17   3     6179.35     6002.74    108.57 o 
   1  17   3     3316.97     2821.44     72.94 o 
   2  17   3      498.49      556.79     40.03 o 
   3  17   3       18.74       62.01     31.02 o 
   4  17   3      337.34      338.78     40.02 o 
   5  17   3     1394.73     1717.82     77.26 o 
   6  17   3     1305.75     1319.63     62.13 o 
   7  17   3     1274.30     1248.30     63.31 o 
   8  17   3      604.33      608.72     69.84 o 
  -8  18   3     6729.06     6306.44    170.32 o 
  -7  18   3     3854.66     4093.03    116.65 o 
  -6  18   3     1881.42     1640.33     75.84 o 
  -5  18   3     2137.03     1932.56     79.70 o 
  -4  18   3    16364.53    15338.93    243.29 o 
  -3  18   3    11101.14    11114.48    193.65 o 
  -2  18   3    18800.06    17442.30    253.19 o 
  -1  18   3     9631.85    10043.05    155.25 o 
   0  18   3       88.72      129.92     31.85 o 
   1  18   3     5667.02     5727.92    141.96 o 
   2  18   3    12721.12    11747.07    179.58 o 
   3  18   3    18933.71    19164.56    258.69 o 
   4  18   3    15942.43    15153.33    217.27 o 
   5  18   3     1298.89     1251.05     60.69 o 
   6  18   3     1424.27     1620.84     74.03 o 
   7  18   3     5977.64     6152.46    158.48 o 
  -7  19   3     2017.67     2149.31    103.98 o 
  -6  19   3     4534.58     4910.26    125.38 o 
  -5  19   3     5334.08     5778.15    148.56 o 
  -4  19   3     5662.70     5469.15    130.07 o 
  -3  19   3       20.09       42.55     38.73 o 
  -2  19   3     1140.26     1104.07     61.84 o 
  -1  19   3     3133.37     3352.08     83.29 o 
   0  19   3     6692.48     7112.69    126.83 o 
   1  19   3     5108.37     5151.67    106.95 o 
   2  19   3      231.31      144.49     36.03 o 
   3  19   3       41.36       79.58     35.04 o 
   4  19   3      559.47      788.36     51.21 o 
   5  19   3     3233.71     3218.04     87.79 o 
   6  19   3     1850.34     1713.35     78.90 o 
   7  19   3      980.21      980.97     91.50 o 
  -6  20   3      650.28      698.57     74.03 o 
  -5  20   3       75.36      174.71     56.08 o 
  -4  20   3     3085.53     3025.64    108.75 o 
  -3  20   3     5696.22     5897.19    131.31 o 
  -2  20   3     3588.30     3343.17     97.37 o 
  -1  20   3     4151.91     4255.79    108.12 o 
   0  20   3      613.95      499.69     50.56 o 
   1  20   3     3983.47     3570.41     89.65 o 
   2  20   3     2494.78     2750.90     77.85 o 
   3  20   3     2416.30     2375.51     86.21 o 
   4  20   3     5175.35     5092.68    113.78 o 
   5  20   3      104.48      228.07     42.97 o 
   6  20   3      973.61     1263.55     81.34 o 
  -6  21   3    11548.76    11073.39    251.17 o 
  -5  21   3    18048.27    18345.26    372.92 o 
  -4  21   3     5396.41     5450.66    171.23 o 
  -3  21   3       52.74       77.54     43.33 o 
  -2  21   3     1638.61     1711.72     75.82 o 
  -1  21   3    13897.87    13231.17    223.26 o 
   0  21   3    17155.32    16500.85    239.32 o 
   1  21   3     8933.18     9242.31    157.38 o 
   2  21   3     3644.92     3352.05     91.80 o 
   3  21   3       87.85       61.14     36.54 o 
   4  21   3     3501.29     3595.00     97.02 o 
   5  21   3     9198.69     9060.87    164.94 o 
   6  21   3     9094.68     9550.50    249.13 o 
  -5  22   3       69.66      107.71     60.79 o 
  -4  22   3       76.54      109.75     52.81 o 
  -3  22   3      856.75      798.92     63.69 o 
  -2  22   3      263.91      168.12     48.04 o 
  -1  22   3      340.52      384.03     53.32 o 
   0  22   3        1.91       53.69     39.05 o 
   1  22   3       39.13      102.86     43.76 o 
   2  22   3     1662.00     1589.51     68.42 o 
   3  22   3     2023.79     1836.25     76.16 o 
   4  22   3      726.94      725.80     60.49 o 
   5  22   3      177.72      158.04     57.82 o 
  -4  23   3     2237.65     2153.47     94.25 o 
  -3  23   3      119.54       93.13     50.97 o 
  -2  23   3      777.69      713.12     64.07 o 
  -1  23   3     3637.39     3310.60    105.09 o 
   0  23   3     7217.77     6693.65    163.65 o 
   1  23   3     5301.58     4855.85    123.57 o 
   2  23   3      854.67      846.50     56.45 o 
   3  23   3      118.46      101.45     38.88 o 
   4  23   3     2506.92     2500.55     88.31 o 
  -2  24   3     6857.97     7394.89    171.54 o 
  -1  24   3     1765.96     1571.31     80.87 o 
   0  24   3       17.61        2.79     44.25 o 
   1  24   3     1809.26     2095.82     88.71 o 
   2  24   3     8824.73     9042.06    273.29 o 
 -11   0   4    13206.54    12669.69    358.80 o 
 -10   0   4     6917.84     6760.71    189.25 o 
  -9   0   4     2048.27     2083.55    100.62 o 
  -8   0   4     2543.37     2493.77    102.40 o 
  -7   0   4    14155.78    13252.56    319.82 o 
  -6   0   4    13698.71    12747.76    243.59 o 
  -5   0   4    43441.64    39149.69    559.47 o 
  -4   0   4     9060.16     8373.22    147.19 o 
  -3   0   4     2206.51     1948.45     65.71 o 
  -2   0   4     9242.39    10464.39    150.84 o 
  -1   0   4     3376.09     2575.07     41.99 o 
   0   0   4    88548.27    97315.74   1396.37 o 
   1   0   4     2064.58     2119.78     42.30 o 
   2   0   4     1667.66     1459.92     57.16 o 
   3   0   4     2362.12     2464.73     48.88 o 
   4   0   4    52266.64    53172.82    701.65 o 
   5   0   4    80688.41    81454.63   1114.36 o 
   6   0   4    17302.58    15703.38    293.20 o 
   7   0   4    23206.94    23215.70    405.20 o 
   8   0   4      700.54      615.60     64.62 o 
   9   0   4     2699.04     2394.08    106.68 o 
  10   0   4     8156.98     8165.06    325.68 o 
  11   0   4    10440.13    10496.52    262.05 o 
 -11   1   4        4.19      155.54     61.39 o 
 -10   1   4      558.52      626.78     60.53 o 
  -9   1   4     7400.26     7965.00    155.70 o 
  -8   1   4     2182.07     1780.08     63.24 o 
  -7   1   4     3152.14     3233.50     74.13 o 
  -6   1   4      675.63      536.24     28.13 o 
  -5   1   4     4060.33     3832.24     60.24 o 
  -4   1   4     4223.06     3776.33     61.28 o 
  -3   1   4     1540.38     1751.62     35.11 o 
  -2   1   4    24359.29    24048.37    211.81 o 
  -1   1   4       39.66       39.27      8.42 o 
   0   1   4      133.51      148.29     14.35 o 
   1   1   4      685.13     1337.34     27.77 o 
   2   1   4    39670.62    40643.55    380.84 o 
   3   1   4     2996.45     2802.05     36.20 o 
   4   1   4     5552.79     5878.01    101.94 o 
   5   1   4     1993.64     1809.87     43.13 o 
   6   1   4     3480.60     3282.39     80.95 o 
   7   1   4     3749.46     3666.43     81.28 o 
   8   1   4      672.80      667.67     44.61 o 
   9   1   4     4291.59     4420.72    124.78 o 
  10   1   4      550.79      735.10     66.53 o 
  11   1   4       24.70      112.96     50.26 o 
 -11   2   4     2603.44     2508.94     98.29 o 
 -10   2   4     5957.76     5889.05    150.87 o 
  -9   2   4      437.95      530.85     46.49 o 
  -8   2   4     5390.49     5684.14    116.44 o 
  -7   2   4     1022.26     1076.90     47.36 o 
  -6   2   4    19915.62    19214.06    214.35 o 
  -5   2   4    25329.83    24596.48    305.44 o 
  -4   2   4     1629.22     1432.78     30.86 o 
  -3   2   4      129.02      216.32     17.95 o 
  -2   2   4     3434.49     3562.03     48.00 o 
  -1   2   4    39653.71    42192.20    426.87 o 
   0   2   4    24925.33    24699.53    215.88 o 
   1   2   4    32983.00    36312.80    338.91 o 
   2   2   4     1914.00     2022.26     37.31 o 
   3   2   4      148.52      176.21     14.44 o 
   4   2   4     2811.39     3030.95     49.15 o 
   5   2   4    24647.02    23617.36    233.25 o 
   6   2   4    11332.07    10276.89    147.76 o 
   7   2   4      127.32      231.56     42.76 o 
   8   2   4     2179.10     2145.15     75.43 o 
   9   2   4      372.17      368.46     47.55 o 
  10   2   4     7605.35     7894.49    148.52 o 
  11   2   4     1796.90     1751.75     90.01 o 
 -11   3   4      281.49      346.13     66.86 o 
 -10   3   4     7528.86     7597.59    160.01 o 
  -9   3   4    13747.68    13923.26    237.68 o 
  -8   3   4    26485.93    24325.79    321.76 o 
  -7   3   4     8421.63     8592.97    139.19 o 
  -6   3   4       32.88       27.99     17.66 o 
  -5   3   4     4334.88     4509.64     70.03 o 
  -4   3   4    41004.65    39087.64    376.94 o 
  -3   3   4    55141.33    57741.92    543.80 o 
  -2   3   4    23211.63    22153.76    254.64 o 
  -1   3   4    45824.73    47949.88    435.32 o 
   0   3   4       41.77       76.95      8.20 o 
   1   3   4    44622.27    49449.10    436.52 o 
   2   3   4    30058.94    30007.73    319.78 o 
   3   3   4    54658.77    55124.62    540.20 o 
   4   3   4    24315.43    23678.84    230.69 o 
   5   3   4      302.51      291.67     17.44 o 
   6   3   4     2630.99     2602.64     67.63 o 
   7   3   4     9798.18     9553.89    147.53 o 
   8   3   4    20170.28    19237.53    279.77 o 
   9   3   4     6481.24     6349.70    124.85 o 
  10   3   4     3847.45     4213.00    105.70 o 
  11   3   4      198.04      217.68     53.78 o 
 -11   4   4      150.64       85.55     54.26 o 
 -10   4   4       23.59      147.13     49.66 o 
  -9   4   4       11.17      158.38     46.92 o 
  -8   4   4        5.24      211.38     38.96 o 
  -7   4   4       30.85       93.05     25.99 o 
  -6   4   4     1400.96     1433.42     44.84 o 
  -5   4   4      603.75      976.59     32.13 o 
  -4   4   4      630.33      477.30     23.39 o 
  -3   4   4     3786.22     3559.78     66.13 o 
  -2   4   4     2465.34     3080.71     48.58 o 
  -1   4   4     4840.50     3786.40     53.28 o 
   0   4   4     7262.49     6719.79     82.01 o 
   1   4   4    10809.94    11191.63    131.69 o 
   2   4   4     4332.03     4386.89     61.25 o 
   3   4   4     3950.02     3584.90     64.35 o 
   4   4   4     1447.32     1653.15     44.51 o 
   5   4   4      255.87      265.07     17.82 o 
   6   4   4     7472.86     7255.59    154.01 o 
   7   4   4      195.76      236.25     34.83 o 
   8   4   4      170.05      375.73     40.96 o 
   9   4   4      367.22      555.05     51.11 o 
  10   4   4      193.74      293.41     48.03 o 
  11   4   4      400.52      299.25     55.09 o 
 -11   5   4      100.04      170.43     55.97 o 
 -10   5   4     3631.45     3582.44    107.50 o 
  -9   5   4    16367.31    16502.94    262.45 o 
  -8   5   4     9422.20     8739.63    160.75 o 
  -7   5   4     9151.44     9017.88    125.94 o 
  -6   5   4     3774.87     3538.98     62.29 o 
  -5   5   4     5448.74     5002.50     89.40 o 
  -4   5   4    16121.22    16809.24    184.14 o 
  -3   5   4    16742.76    15335.67    160.63 o 
  -2   5   4    26928.20    28687.75    284.21 o 
  -1   5   4     3089.34     3144.31     46.79 o 
   0   5   4     2798.47     3303.16     71.38 o 
   1   5   4    16406.10    16142.22    174.13 o 
   2   5   4    40426.19    40534.27    453.26 o 
   3   5   4    20079.87    19869.15    194.24 o 
   4   5   4     9437.15     9101.20    119.16 o 
   5   5   4     1646.62     1446.33     35.84 o 
   6   5   4     5522.63     5220.14     86.27 o 
   7   5   4     9586.39     9461.92    199.79 o 
   8   5   4    12289.89    11355.69    171.78 o 
   9   5   4    16767.10    16011.27    254.99 o 
  10   5   4     2215.51     2232.25     82.26 o 
  11   5   4       71.06       86.14     50.49 o 
 -11   6   4     8601.60     8321.43    177.39 o 
 -10   6   4     2247.99     2479.60     93.92 o 
  -9   6   4     2112.43     1965.69     82.07 o 
  -8   6   4       36.37      114.50     39.33 o 
  -7   6   4    16760.88    16147.95    198.61 o 
  -6   6   4    17235.75    16834.17    185.23 o 
  -5   6   4    16358.56    15013.19    168.86 o 
  -4   6   4    16200.45    16560.35    177.50 o 
  -3   6   4     2083.34     2042.16     32.98 o 
  -2   6   4    18793.37    17605.89    175.77 o 
  -1   6   4    18392.18    19857.34    188.24 o 
   0   6   4    51577.35    53750.24    522.55 o 
   1   6   4    22275.24    21930.45    218.77 o 
   2   6   4     8993.55    10271.40    105.58 o 
   3   6   4     1651.34     1986.83     35.01 o 
   4   6   4    26251.23    24868.72    249.12 o 
   5   6   4    13943.22    13658.70    155.79 o 
   6   6   4    17387.04    16357.98    195.93 o 
   7   6   4     6966.02     6901.53    116.62 o 
   8   6   4      239.96      300.27     38.63 o 
   9   6   4     1635.84     1819.73     71.09 o 
  10   6   4     2823.99     2856.99     91.05 o 
  11   6   4    10413.88    10298.18    200.31 o 
 -11   7   4       20.30      163.65     59.33 o 
 -10   7   4      107.99      115.41     52.14 o 
  -9   7   4      160.41      123.77     44.61 o 
  -8   7   4      638.03      635.94     59.69 o 
  -7   7   4      314.29      269.81     36.01 o 
  -6   7   4      165.75      283.42     25.58 o 
  -5   7   4      376.54      479.63     25.01 o 
  -4   7   4     2174.69     2349.22     49.68 o 
  -3   7   4     1031.98      722.30     22.46 o 
  -2   7   4      636.43      439.02     17.51 o 
  -1   7   4     2753.06     2274.44     42.12 o 
   0   7   4       58.98       55.77     10.98 o 
   1   7   4     3343.07     3523.26     44.93 o 
   2   7   4     1361.06     1212.05     26.55 o 
   3   7   4      599.52      549.23     22.12 o 
   4   7   4     3526.66     3652.23     55.70 o 
   5   7   4       29.73       59.87     17.65 o 
   6   7   4        6.38      142.41     24.66 o 
   7   7   4        7.67       50.01     29.87 o 
   8   7   4      392.13      356.18     41.29 o 
   9   7   4      273.06      330.03     44.64 o 
  10   7   4      311.25      355.38     50.09 o 
  11   7   4       71.92      268.98     55.00 o 
 -11   8   4     7400.84     7210.21    187.30 o 
 -10   8   4     5044.39     5002.04    128.12 o 
  -9   8   4     1529.93     1393.57     71.49 o 
  -8   8   4     1503.31     1588.80     69.28 o 
  -7   8   4    11695.61    11831.66    254.04 o 
  -6   8   4    28894.62    27427.06    290.09 o 
  -5   8   4    24996.45    24534.06    269.46 o 
  -4   8   4     7535.87     7539.48     94.67 o 
  -3   8   4     4911.73     4129.38     69.03 o 
  -2   8   4    23676.39    21508.17    218.93 o 
  -1   8   4    23451.45    24222.24    243.73 o 
   0   8   4    22558.91    23197.07    239.07 o 
   1   8   4    32016.60    31869.49    310.38 o 
   2   8   4    10989.42    11427.58    127.13 o 
   3   8   4     7703.63     8366.50     99.99 o 
   4   8   4    13155.44    12558.67    141.60 o 
   5   8   4    16181.29    16367.50    270.31 o 
   6   8   4    21512.21    20639.34    240.63 o 
   7   8   4     4973.15     4662.37     95.31 o 
   8   8   4       27.08       29.08     34.27 o 
   9   8   4     1759.65     1920.05     72.85 o 
  10   8   4     3830.94     4064.74    106.11 o 
 -10   9   4     3311.80     3591.41    126.40 o 
  -9   9   4     3556.23     3500.69    102.51 o 
  -8   9   4    11488.87    11624.28    199.14 o 
  -7   9   4     8661.30     8709.84    156.65 o 
  -6   9   4      184.29      326.96     31.32 o 
  -5   9   4      461.09      445.86     24.97 o 
  -4   9   4     7236.13     7286.50     92.35 o 
  -3   9   4    20112.05    19284.17    202.27 o 
  -2   9   4    21448.54    20749.28    211.54 o 
  -1   9   4     8715.31    10097.85    110.34 o 
   0   9   4        7.93       24.08     11.80 o 
   1   9   4     6238.62     5823.60     95.62 o 
   2   9   4    17264.14    17318.51    181.67 o 
   3   9   4    19308.00    19422.96    202.54 o 
   4   9   4     7275.77     6857.32    132.89 o 
   5   9   4      101.87       89.05     20.73 o 
   6   9   4      155.49      270.00     28.73 o 
   7   9   4    10389.60    10038.85    155.39 o 
   8   9   4    13816.48    13068.62    194.53 o 
   9   9   4     3610.18     3684.03    125.34 o 
  10   9   4     3739.87     3755.08    116.14 o 
 -10  10   4       18.98      103.50     58.98 o 
  -9  10   4      150.15      289.97     73.40 o 
  -8  10   4       33.72      131.49     50.81 o 
  -7  10   4     5209.34     5373.48    104.01 o 
  -6  10   4     4106.02     3910.53     76.38 o 
  -5  10   4      613.60      652.90     33.72 o 
  -4  10   4     1562.81     1620.62     37.17 o 
  -3  10   4      444.18      591.75     26.75 o 
  -2  10   4     3708.36     3582.27     52.36 o 
  -1  10   4     1721.63     2211.23     38.68 o 
   0  10   4     3603.48     3194.12     62.31 o 
   1  10   4      834.36      971.52     25.55 o 
   2  10   4      708.94      835.85     26.32 o 
   3  10   4       67.25       76.53     16.76 o 
   4  10   4     7580.31     6921.55     92.09 o 
   5  10   4     1421.02     1739.49     43.83 o 
   6  10   4     5546.60     5036.23     86.47 o 
   7  10   4     5739.37     5937.71    110.46 o 
   8  10   4       53.42      306.32     43.38 o 
   9  10   4      194.53      397.89     54.86 o 
  10  10   4       68.75      114.36     53.33 o 
 -10  11   4     3599.20     3838.95    133.16 o 
  -9  11   4    12795.85    11974.46    240.83 o 
  -8  11   4    19667.33    18218.04    311.44 o 
  -7  11   4    16253.76    15862.28    253.08 o 
  -6  11   4     2448.19     2137.33     65.92 o 
  -5  11   4     4227.34     3660.54    115.24 o 
  -4  11   4     7380.08     7861.29    122.39 o 
  -3  11   4    31614.35    29953.30    298.84 o 
  -2  11   4    35476.34    35059.43    349.85 o 
  -1  11   4     2453.28     2775.37     44.98 o 
   0  11   4       11.53       54.94     13.38 o 
   1  11   4     5532.50     5054.87     73.85 o 
   2  11   4    46120.13    46169.73    446.69 o 
   3  11   4    35061.65    34606.98    348.61 o 
   4  11   4     7484.49     7190.64     95.07 o 
   5  11   4     4818.85     4987.51     77.06 o 
   6  11   4     4411.91     4360.70     80.26 o 
   7  11   4    18755.36    17554.69    262.10 o 
   8  11   4    17493.12    17539.13    271.23 o 
   9  11   4    11114.76    10356.37    311.68 o 
  10  11   4     4417.95     4313.73    125.17 o 
 -10  12   4     1199.64     1245.18     87.47 o 
  -9  12   4      308.68      219.72     72.97 o 
  -8  12   4      111.19      172.49     53.24 o 
  -7  12   4     1788.17     1865.62     72.32 o 
  -6  12   4     1932.64     1773.88     63.51 o 
  -5  12   4     3012.42     3115.72     74.23 o 
  -4  12   4     3606.42     3435.35     64.44 o 
  -3  12   4     1768.10     1737.43     44.02 o 
  -2  12   4       69.25       66.30     19.31 o 
  -1  12   4     2598.43     2559.40     45.30 o 
   0  12   4     9748.13     8916.17    134.09 o 
   1  12   4     2941.85     3306.24     51.37 o 
   2  12   4       86.66       55.06     16.69 o 
   3  12   4      195.32      260.41     21.56 o 
   4  12   4    11835.85    11938.22    156.08 o 
   5  12   4     6521.46     5987.01     96.21 o 
   6  12   4     2425.67     2693.06     71.14 o 
   7  12   4     1143.18     1091.08     59.28 o 
   8  12   4       13.39      154.33     45.66 o 
   9  12   4     1212.93     1172.22     72.58 o 
  10  12   4      617.18      661.78     79.02 o 
  -9  13   4     1110.74      951.43     77.66 o 
  -8  13   4     5426.70     5058.89    142.53 o 
  -7  13   4     3424.23     3579.66    129.05 o 
  -6  13   4      752.37      920.57     52.00 o 
  -5  13   4      188.19      141.27     42.45 o 
  -4  13   4     5515.34     5418.92    100.39 o 
  -3  13   4    13784.41    13019.53    164.85 o 
  -2  13   4     4492.77     4409.18     71.40 o 
  -1  13   4     1214.24     1194.06     36.93 o 
   0  13   4      231.92      254.32     19.95 o 
   1  13   4     1623.71     1531.06     36.86 o 
   2  13   4     6102.04     6260.97     94.19 o 
   3  13   4    13950.42    13750.61    168.44 o 
   4  13   4     4451.54     4346.74     94.90 o 
   5  13   4       64.37       94.98     27.69 o 
   6  13   4      840.57      819.90     47.25 o 
   7  13   4     3910.55     3713.32    128.31 o 
   8  13   4     5193.94     5171.67    123.99 o 
   9  13   4      241.99      232.84     63.10 o 
  -9  14   4      134.26      122.84     76.87 o 
  -8  14   4     2162.78     2329.33    101.06 o 
  -7  14   4     7688.13     8042.55    159.38 o 
  -6  14   4    20484.36    20033.81    266.06 o 
  -5  14   4    18542.52    18490.39    249.25 o 
  -4  14   4     1086.86     1003.92     47.74 o 
  -3  14   4      485.78      629.98     36.65 o 
  -2  14   4    10847.20    10609.18    138.77 o 
  -1  14   4    23379.91    23630.05    262.18 o 
   0  14   4    27963.59    26861.95    329.15 o 
   1  14   4    22872.58    24015.09    273.66 o 
   2  14   4    10922.60     9971.05    130.55 o 
   3  14   4      496.39      579.13     33.16 o 
   4  14   4     6073.20     6241.72     99.49 o 
   5  14   4    27643.88    26910.85    311.98 o 
   6  14   4    22444.88    21796.78    358.91 o 
   7  14   4     4463.22     4582.26    182.95 o 
   8  14   4     1149.48     1228.97     69.46 o 
   9  14   4      646.07      846.03     77.80 o 
  -9  15   4     1829.40     1868.63    138.58 o 
  -8  15   4     2085.39     2119.06    100.04 o 
  -7  15   4      985.32      813.34     60.49 o 
  -6  15   4      463.05      550.12     47.46 o 
  -5  15   4      405.15      430.17     43.48 o 
  -4  15   4     5114.79     4839.93     98.50 o 
  -3  15   4     2177.26     2030.92     60.45 o 
  -2  15   4      168.54      282.19     26.72 o 
  -1  15   4     8170.95     7532.87    122.00 o 
   0  15   4      277.07      338.63     32.71 o 
   1  15   4     3896.23     3684.18     88.82 o 
   2  15   4      287.14      330.47     29.36 o 
   3  15   4     1212.42     1150.91     50.73 o 
   4  15   4     3816.93     4267.16     83.10 o 
   5  15   4      580.88      765.09     43.60 o 
   6  15   4      534.58      536.35     50.32 o 
   7  15   4     1430.79     1428.82     70.48 o 
   8  15   4     1870.25     1989.32     96.78 o 
   9  15   4      985.99     1150.60    107.14 o 
  -8  16   4      227.91      216.23     61.00 o 
  -7  16   4     5897.33     6474.01    143.03 o 
  -6  16   4     8726.59     8673.58    152.53 o 
  -5  16   4    12702.52    12895.61    193.00 o 
  -4  16   4    10463.72     9934.25    155.10 o 
  -3  16   4       61.10       53.59     29.24 o 
  -2  16   4     1770.10     2031.16     65.52 o 
  -1  16   4     7353.62     7034.96    120.28 o 
   0  16   4    18141.14    18010.15    235.87 o 
   1  16   4     9050.67     8933.71    151.18 o 
   2  16   4      364.42      302.54     34.37 o 
   3  16   4       70.30      171.98     32.68 o 
   4  16   4     8462.69     8384.03    128.19 o 
   5  16   4     8954.89     8587.87    132.85 o 
   6  16   4    10098.98    10077.99    202.29 o 
   7  16   4     6185.62     5833.90    132.65 o 
   8  16   4      208.61      299.93     63.00 o 
  -8  17   4     4680.95     4937.88    146.68 o 
  -7  17   4     3141.16     2872.12    127.72 o 
  -6  17   4     1421.59     1822.78     71.52 o 
  -5  17   4     4416.77     4292.00    101.16 o 
  -4  17   4    11185.16    10864.51    188.21 o 
  -3  17   4     9574.02     9374.18    167.96 o 
  -2  17   4    13178.70    13165.88    212.10 o 
  -1  17   4     7168.36     6509.43    114.65 o 
   0  17   4       23.60       28.54     28.51 o 
   1  17   4     4673.95     4602.03    101.28 o 
   2  17   4    15611.46    15843.24    219.99 o 
   3  17   4    14364.46    13483.13    196.99 o 
   4  17   4    12590.62    13166.12    194.42 o 
   5  17   4     1548.03     1450.09     61.03 o 
   6  17   4     4122.89     3964.06    117.52 o 
   7  17   4     4587.38     4616.05    136.77 o 
   8  17   4     6811.99     6917.00    207.83 o 
  -7  18   4      247.14      316.73     55.73 o 
  -6  18   4        9.34       32.00     43.80 o 
  -5  18   4      348.72      294.72     50.33 o 
  -4  18   4        2.77       30.82     39.55 o 
  -3  18   4     1918.73     1991.40     78.83 o 
  -2  18   4      186.68      201.95     39.77 o 
  -1  18   4       43.29       74.95     33.98 o 
   0  18   4      661.97      596.06     42.00 o 
   1  18   4       53.75       59.43     30.81 o 
   2  18   4       89.27      103.69     34.34 o 
   3  18   4      759.68      562.31     44.32 o 
   4  18   4      253.11      217.61     39.24 o 
   5  18   4      141.13      213.62     40.39 o 
   6  18   4       21.89       74.03     49.13 o 
   7  18   4       51.56       92.31     62.54 o 
  -7  19   4     2095.01     1923.85     97.49 o 
  -6  19   4      236.64      410.33     58.33 o 
  -5  19   4      778.81      955.08    102.61 o 
  -4  19   4     8231.04     7896.32    191.98 o 
  -3  19   4     8197.31     7954.54    156.12 o 
  -2  19   4     4376.39     4940.61    116.71 o 
  -1  19   4     6866.88     6393.67    120.73 o 
   0  19   4       65.00       80.96     32.91 o 
   1  19   4     6333.47     6670.58    136.12 o 
   2  19   4     5256.68     5033.13    104.65 o 
   3  19   4    10432.56    10330.67    166.87 o 
   4  19   4    11395.37    11213.88    199.36 o 
   5  19   4      463.51      429.50     47.53 o 
   6  19   4     1374.12     1145.38     78.10 o 
   7  19   4     2704.81     2790.14    165.89 o 
  -6  20   4     8948.79     9034.76    229.72 o 
  -5  20   4    12233.36    12180.02    218.38 o 
  -4  20   4     4014.14     4035.28    112.76 o 
  -3  20   4       22.14       27.21     41.11 o 
  -2  20   4     2982.86     3036.49     92.62 o 
  -1  20   4     8000.44     8662.11    234.96 o 
   0  20   4    11161.65    11110.69    190.31 o 
   1  20   4     7805.23     8178.34    143.17 o 
   2  20   4     1778.02     1852.21     68.14 o 
   3  20   4      733.70      732.37     51.14 o 
   4  20   4     3590.77     3428.67     92.67 o 
   5  20   4     9042.74     9329.20    184.70 o 
   6  20   4     7971.69     8073.53    191.93 o 
  -6  21   4     1351.18     1336.87     89.31 o 
  -5  21   4      130.21       52.31     49.80 o 
  -4  21   4      712.64      707.87     63.06 o 
  -3  21   4       56.18       46.85     42.92 o 
  -2  21   4       42.55       16.40     41.71 o 
  -1  21   4      248.64      197.02     47.08 o 
   0  21   4       17.66        8.75     36.72 o 
   1  21   4      320.58      404.29     45.91 o 
   2  21   4      255.40      133.59     39.27 o 
   3  21   4       27.42       22.11     36.00 o 
   4  21   4      311.02      219.04     51.12 o 
   5  21   4       95.85       99.56     50.79 o 
  -5  22   4     9546.75     9725.80    197.82 o 
  -4  22   4     4096.10     3976.98    138.45 o 
  -3  22   4      244.59      374.49     54.76 o 
  -2  22   4     1725.88     1843.05     81.99 o 
  -1  22   4     7868.77     7688.24    157.78 o 
   0  22   4    15589.84    15505.23    255.29 o 
   1  22   4     6369.08     6304.54    169.10 o 
   2  22   4     1755.07     1950.01     79.81 o 
   3  22   4       69.31       59.32     35.92 o 
   4  22   4     6183.02     6152.67    147.01 o 
   5  22   4    11253.93    11427.88    220.15 o 
  -4  23   4     1433.58     1371.64     82.97 o 
  -3  23   4     3022.82     2928.44    126.22 o 
  -2  23   4     3040.97     3165.09    149.28 o 
  -1  23   4      152.73      105.11     48.50 o 
   0  23   4       23.18       96.06     47.70 o 
   1  23   4      413.71      276.17     52.92 o 
   2  23   4     5000.38     5192.92    141.33 o 
   3  23   4     3554.09     3390.54    106.91 o 
  -2  24   4       77.87      124.99     54.00 o 
  -1  24   4      861.59      695.86     66.21 o 
   0  24   4     1340.31     1276.67     73.68 o 
   1  24   4     1748.92     1663.44    106.49 o 
   2  24   4      139.88      182.46     65.38 o 
 -11   1   5     8013.63     8027.64    191.20 o 
 -10   1   5    11294.05    11202.28    199.86 o 
  -9   1   5     1658.52     1784.46     79.05 o 
  -8   1   5      682.62      594.54     55.65 o 
  -7   1   5     8823.30     7916.98    127.72 o 
  -6   1   5    18007.22    17197.02    190.03 o 
  -5   1   5    56529.19    55560.45    535.83 o 
  -4   1   5    15663.64    16088.85    172.07 o 
  -3   1   5      384.06      534.55     19.76 o 
  -2   1   5     3713.51     3455.94     50.59 o 
  -1   1   5    44394.51    46512.61    653.56 o 
   0   1   5   115169.21   117123.89   1079.61 o 
   1   1   5    36776.36    40482.70    446.04 o 
   2   1   5     2845.66     3140.10     45.59 o 
   3   1   5     1713.94     2090.66     46.14 o 
   4   1   5    16639.64    15491.22    163.06 o 
   5   1   5    39301.14    37708.80    411.54 o 
   6   1   5    17010.80    15102.98    201.29 o 
   7   1   5     9711.94     8848.03    140.63 o 
   8   1   5     2360.52     2280.64     71.89 o 
   9   1   5     1669.81     1732.83     69.53 o 
  10   1   5     8843.91     8199.10    152.43 o 
  11   1   5     6461.30     6863.66    145.48 o 
 -11   2   5       53.05      165.04     62.11 o 
 -10   2   5     3094.47     3258.96    103.85 o 
  -9   2   5     7337.20     7299.30    146.93 o 
  -8   2   5     6602.54     6433.95    131.59 o 
  -7   2   5     4158.27     3819.68     73.83 o 
  -6   2   5      678.52      812.07     31.09 o 
  -5   2   5     1630.54     1800.09     40.83 o 
  -4   2   5    13902.81    12807.87    139.74 o 
  -3   2   5    17349.08    16031.97    168.62 o 
  -2   2   5    23223.26    25287.36    249.13 o 
  -1   2   5     7689.85     6652.84     76.37 o 
   0   2   5      781.61      835.72     18.78 o 
   1   2   5    15038.49    14165.92    162.71 o 
   2   2   5    20756.11    22244.48    222.94 o 
   3   2   5     9446.88     7851.83     90.25 o 
   4   2   5     6341.85     5488.50     79.87 o 
   5   2   5       40.76      108.70     16.36 o 
   6   2   5     5414.29     5451.99     95.75 o 
   7   2   5     6237.48     5832.33    108.42 o 
   8   2   5     6202.31     6474.48    132.75 o 
   9   2   5     7108.97     7049.32    158.52 o 
  10   2   5     3800.05     4065.01    106.62 o 
  11   2   5       11.97        4.35     46.68 o 
 -11   3   5      385.94      339.67     68.80 o 
 -10   3   5     1555.49     1724.50     81.56 o 
  -9   3   5       30.95       83.82     43.94 o 
  -8   3   5      851.64      779.31     47.47 o 
  -7   3   5       44.77       43.95     25.14 o 
  -6   3   5     1289.73     1248.25     37.90 o 
  -5   3   5     3043.78     2615.43     50.04 o 
  -4   3   5      431.60      335.75     30.55 o 
  -3   3   5     1121.01     1631.29     43.46 o 
  -2   3   5       23.03       56.89     19.50 o 
  -1   3   5      413.46      612.29     16.27 o 
   0   3   5    15480.65    18446.46    187.57 o 
   1   3   5      236.43      629.28     20.12 o 
   2   3   5      116.64      103.66     14.63 o 
   3   3   5      180.60      183.63     15.48 o 
   4   3   5       69.87      148.34     16.17 o 
   5   3   5     6338.49     6020.84     86.97 o 
   6   3   5     1291.07     1273.48     54.64 o 
   7   3   5      616.72      595.93     41.26 o 
   8   3   5     1072.02     1178.96     57.86 o 
   9   3   5       17.17      181.18     43.08 o 
  10   3   5      930.66     1041.34     65.05 o 
  11   3   5      264.85      268.21     52.66 o 
 -11   4   5      231.05      461.16     70.31 o 
 -10   4   5     4475.90     4392.78    119.57 o 
  -9   4   5    17565.60    17522.65    272.63 o 
  -8   4   5    17245.68    16102.65    245.34 o 
  -7   4   5     8001.83     7552.67    112.92 o 
  -6   4   5      830.57      981.78     35.40 o 
  -5   4   5     4318.86     4209.60    103.83 o 
  -4   4   5    33854.96    32238.00    324.28 o 
  -3   4   5    61549.67    61261.86    615.81 o 
  -2   4   5    40851.06    40886.75    416.88 o 
  -1   4   5    21246.10    22709.75    230.02 o 
   0   4   5      331.22      401.63     14.34 o 
   1   4   5    22001.02    23570.14    237.16 o 
   2   4   5    32550.69    31919.17    300.50 o 
   3   4   5    64090.64    65521.17    618.18 o 
   4   4   5    24501.11    22920.47    263.29 o 
   5   4   5     1696.01     1668.28     36.33 o 
   6   4   5     1389.36     1655.38     46.00 o 
   7   4   5    11427.40    10706.92    157.75 o 
   8   4   5    16211.51    16008.64    224.53 o 
   9   4   5    15087.05    14581.77    219.31 o 
  10   4   5     2372.98     2396.36     83.72 o 
  11   4   5      166.10      138.29     49.91 o 
 -11   5   5     4462.71     4686.47    130.36 o 
 -10   5   5     2103.64     2011.01     86.71 o 
  -9   5   5     1717.04     1837.35     78.35 o 
  -8   5   5      413.65      336.19     53.15 o 
  -7   5   5     3230.04     2818.06     70.13 o 
  -6   5   5    12888.80    12125.36    154.79 o 
  -5   5   5     4554.54     4896.51     73.99 o 
  -4   5   5     9638.92     8804.11    102.47 o 
  -3   5   5     3277.53     4180.03     65.50 o 
  -2   5   5     6505.62     5998.72     95.64 o 
  -1   5   5    14122.84    14849.08    177.96 o 
   0   5   5    13245.47    11959.60    130.46 o 
   1   5   5    14945.69    16236.89    158.86 o 
   2   5   5      630.45      441.79     16.06 o 
   3   5   5     5298.62     5198.80     63.09 o 
   4   5   5    12322.95    11763.16    133.33 o 
   5   5   5     5851.09     5782.64     80.77 o 
   6   5   5    19040.19    17600.54    204.13 o 
   7   5   5     4202.67     4301.83     90.05 o 
   8   5   5      729.04      675.91     49.82 o 
   9   5   5      580.04      598.76     52.81 o 
  10   5   5     1426.39     1347.23     69.16 o 
  11   5   5     4605.41     4587.17    119.19 o 
 -11   6   5       23.90       69.80     54.34 o 
 -10   6   5     1645.09     1605.00     79.91 o 
  -9   6   5     5832.98     5747.20    129.49 o 
  -8   6   5     6334.99     5738.35    124.43 o 
  -7   6   5     4434.30     4778.86    111.40 o 
  -6   6   5     1229.79     1018.22     34.44 o 
  -5   6   5     1973.10     1789.22     46.16 o 
  -4   6   5    12598.61    12910.23    154.29 o 
  -3   6   5    13175.06    14613.55    172.90 o 
  -2   6   5    17904.92    17375.27    211.15 o 
  -1   6   5     5152.64     6030.89     66.17 o 
   0   6   5      275.90      232.28     14.41 o 
   1   6   5     7570.06     7301.10     79.14 o 
   2   6   5    11657.58    11553.39    130.81 o 
   3   6   5     9524.75     9948.59    112.29 o 
   4   6   5    15891.29    15650.74    162.56 o 
   5   6   5      973.65     1042.46     33.66 o 
   6   6   5     1249.89     1431.63     44.26 o 
   7   6   5     2042.96     1944.77     63.30 o 
   8   6   5     5134.93     5042.32    104.49 o 
   9   6   5     4373.87     3955.41     96.81 o 
  10   6   5      837.83     1008.33     63.93 o 
  11   6   5       35.44       93.30     50.33 o 
 -11   7   5     7658.97     7985.19    229.82 o 
 -10   7   5     5794.34     5346.65    159.14 o 
  -9   7   5     1208.27     1249.08     98.40 o 
  -8   7   5      146.65      222.64     42.61 o 
  -7   7   5    17342.37    16074.11    221.65 o 
  -6   7   5    19799.49    19091.49    226.53 o 
  -5   7   5    24124.36    22718.81    234.71 o 
  -4   7   5    10668.03    10425.82    122.75 o 
  -3   7   5     1564.32     2071.77     44.13 o 
  -2   7   5     5008.82     5103.08     68.48 o 
  -1   7   5    34680.69    31866.13    308.82 o 
   0   7   5    23485.56    25451.71    243.01 o 
   1   7   5    47991.12    48255.32    502.08 o 
   2   7   5     6290.20     5856.82     79.11 o 
   3   7   5     3986.98     3651.04     57.99 o 
   4   7   5    16308.34    16890.20    178.13 o 
   5   7   5    17575.88    16178.68    197.67 o 
   6   7   5    21398.68    20954.49    247.46 o 
   7   7   5    10795.28    10560.95    160.00 o 
   8   7   5       66.64       77.58     36.23 o 
   9   7   5      704.83      698.61     53.37 o 
  10   7   5     4964.67     4769.38    124.45 o 
 -10   8   5     1347.14     1554.94     97.43 o 
  -9   8   5      733.11      817.66     61.24 o 
  -8   8   5     2344.88     2327.82     81.66 o 
  -7   8   5     1331.43     1218.51     62.12 o 
  -6   8   5     1212.16     1111.35     44.35 o 
  -5   8   5     1139.81     1399.18     42.60 o 
  -4   8   5     1156.74     1049.22     31.61 o 
  -3   8   5    12853.17    11944.57    136.19 o 
  -2   8   5     5029.27     5239.46     68.00 o 
  -1   8   5       43.15      145.28     14.89 o 
   0   8   5       58.50       35.43     11.04 o 
   1   8   5      105.35      160.60     13.42 o 
   2   8   5     6264.32     6011.57     80.19 o 
   3   8   5     8807.09     8128.94     97.51 o 
   4   8   5     1924.50     2188.88     41.67 o 
   5   8   5      673.21      566.90     28.49 o 
   6   8   5       26.51      121.88     26.19 o 
   7   8   5     1170.42     1251.23     54.88 o 
   8   8   5     4782.36     4868.15    104.31 o 
   9   8   5      676.44      744.10     53.95 o 
  10   8   5      340.94      439.96     54.18 o 
 -10   9   5      977.70      956.68     79.49 o 
  -9   9   5       96.73      193.64     49.14 o 
  -8   9   5      673.74      730.09     56.34 o 
  -7   9   5    11171.70    10713.63    162.18 o 
  -6   9   5    11853.24    11879.71    157.27 o 
  -5   9   5     5700.13     5161.85     92.73 o 
  -4   9   5     5835.57     5942.01     80.44 o 
  -3   9   5      283.16      282.18     17.36 o 
  -2   9   5     8057.06     8441.23     94.14 o 
  -1   9   5    17301.65    16358.05    171.76 o 
   0   9   5    13964.54    14577.10    160.38 o 
   1   9   5    30781.18    31302.91    300.67 o 
   2   9   5     5090.59     5474.51     90.38 o 
   3   9   5      535.53      660.23     29.41 o 
   4   9   5     9948.99    10065.16    122.42 o 
   5   9   5     7452.25     6966.63     96.51 o 
   6   9   5     7745.59     7904.14    117.93 o 
   7   9   5     4814.89     4644.47     94.62 o 
   8   9   5       46.75       92.68     37.86 o 
   9   9   5     2858.39     2691.78    120.65 o 
  10   9   5      683.46      810.16     79.58 o 
 -10  10   5     4081.00     3908.25    132.83 o 
  -9  10   5     9538.74     9337.30    327.82 o 
  -8  10   5    16384.23    15417.16    275.85 o 
  -7  10   5     9483.16     9656.55    176.22 o 
  -6  10   5      200.37      247.70     30.83 o 
  -5  10   5     5174.00     5000.18     84.68 o 
  -4  10   5    16302.86    14657.90    179.69 o 
  -3  10   5    33381.07    33416.66    326.89 o 
  -2  10   5    37440.28    36577.54    357.92 o 
  -1  10   5     5055.17     4729.54     76.67 o 
   0  10   5     1047.48      751.00     33.26 o 
   1  10   5     6464.05     7029.10     88.87 o 
   2  10   5    40747.37    38361.65    367.12 o 
   3  10   5    36443.20    35922.18    357.57 o 
   4  10   5    11456.28    11225.10    135.85 o 
   5  10   5     3842.13     3488.23     61.00 o 
   6  10   5     1569.19     1440.59     48.12 o 
   7  10   5    14087.86    14854.97    205.56 o 
   8  10   5    13688.49    13671.16    213.93 o 
   9  10   5     8590.71     8970.45    177.69 o 
  10  10   5     5692.15     5219.86    154.89 o 
 -10  11   5       78.86      137.70     79.03 o 
  -9  11   5        1.89       79.57     54.01 o 
  -8  11   5      167.63      201.56     60.41 o 
  -7  11   5       46.30      106.74     40.46 o 
  -6  11   5      182.27      188.51     33.97 o 
  -5  11   5      550.92      492.85     37.30 o 
  -4  11   5     1198.47     1374.67     41.76 o 
  -3  11   5        5.23       32.05     15.68 o 
  -2  11   5      429.58      564.86     31.18 o 
  -1  11   5      445.17      487.12     21.19 o 
   0  11   5     1300.45     1210.64     31.45 o 
   1  11   5      637.75      812.43     25.15 o 
   2  11   5      188.93      268.62     20.38 o 
   3  11   5      862.78      910.53     32.11 o 
   4  11   5       23.74       47.33     19.26 o 
   5  11   5      143.83      228.65     25.30 o 
   6  11   5      277.75      358.67     32.80 o 
   7  11   5       24.87      290.98     42.78 o 
   8  11   5      142.65      274.33     48.80 o 
   9  11   5      159.49      270.09     62.56 o 
  10  11   5       35.24      132.83     64.57 o 
 -10  12   5     2654.50     2445.31    137.06 o 
  -9  12   5     5222.33     5407.75    169.54 o 
  -8  12   5    11066.64    10764.09    244.46 o 
  -7  12   5     8094.98     8028.73    153.65 o 
  -6  12   5       38.46       94.69     32.47 o 
  -5  12   5      883.91      922.35     67.01 o 
  -4  12   5     6076.87     5691.09    112.37 o 
  -3  12   5    30932.04    29942.54    331.52 o 
  -2  12   5    21054.35    20621.54    216.21 o 
  -1  12   5     5526.96     5882.09     75.56 o 
   0  12   5      814.43     1059.35     30.74 o 
   1  12   5     6332.77     6870.60     86.57 o 
   2  12   5    27354.69    26230.22    272.83 o 
   3  12   5    22754.30    22819.32    271.32 o 
   4  12   5     5445.29     5219.47     77.56 o 
   5  12   5      315.82      284.76     30.58 o 
   6  12   5     1069.19     1187.20     51.28 o 
   7  12   5     7767.69     8041.27    152.94 o 
   8  12   5    10622.75     9971.70    197.38 o 
   9  12   5     4243.49     4198.35    133.08 o 
  -9  13   5      108.49      124.61     56.75 o 
  -8  13   5     2744.47     2602.70    129.70 o 
  -7  13   5     5925.02     5966.18    131.00 o 
  -6  13   5    11824.98    11449.51    190.45 o 
  -5  13   5    13034.04    12197.98    179.21 o 
  -4  13   5     2264.03     2488.80     66.51 o 
  -3  13   5      308.52      250.29     30.09 o 
  -2  13   5     1526.65     1313.85     40.98 o 
  -1  13   5    15540.39    15080.75    179.29 o 
   0  13   5    24128.22    24222.96    247.90 o 
   1  13   5    13190.84    12769.15    194.12 o 
   2  13   5     4202.69     4377.72     74.99 o 
   3  13   5     1194.02     1337.96     43.87 o 
   4  13   5    10583.25    10229.30    139.58 o 
   5  13   5    12972.02    13014.17    170.87 o 
   6  13   5    12368.49    12326.20    182.04 o 
   7  13   5     3094.36     3280.01     95.22 o 
   8  13   5      335.26      406.20     62.86 o 
   9  13   5      714.89      703.00     74.29 o 
  -9  14   5       30.20       38.08     57.61 o 
  -8  14   5      531.53      538.97     73.40 o 
  -7  14   5      128.08      187.56     47.30 o 
  -6  14   5      102.98       12.46     37.99 o 
  -5  14   5       14.01       36.71     31.82 o 
  -4  14   5       96.65      160.33     32.21 o 
  -3  14   5       52.83       66.05     26.80 o 
  -2  14   5     1481.07     1761.52     47.67 o 
  -1  14   5      152.36      300.56     29.54 o 
   0  14   5        1.93       29.72     19.62 o 
   1  14   5      865.41      817.94     34.19 o 
   2  14   5     2660.81     2729.94     58.35 o 
   3  14   5     2751.41     2543.36     58.90 o 
   4  14   5      118.53      117.00     27.76 o 
   5  14   5      203.14      228.48     36.42 o 
   6  14   5      459.57      726.29     48.53 o 
   7  14   5      412.71      546.70     60.81 o 
   8  14   5      301.33      266.92     59.49 o 
   9  14   5      192.75      159.50     73.11 o 
  -9  15   5      287.69      342.17     73.62 o 
  -8  15   5      404.38      429.74     64.64 o 
  -7  15   5     6130.58     6168.17    139.38 o 
  -6  15   5    10370.01    10709.53    186.76 o 
  -5  15   5     8536.70     8247.93    139.29 o 
  -4  15   5     2245.34     2226.59     67.06 o 
  -3  15   5      418.52      521.85     37.60 o 
  -2  15   5     5827.41     5665.07    100.44 o 
  -1  15   5    18122.56    18586.64    242.40 o 
   0  15   5    21284.03    20504.71    261.36 o 
   1  15   5    17659.93    17144.96    226.24 o 
   2  15   5      131.79      224.01     27.59 o 
   3  15   5     1232.69     1421.40     47.64 o 
   4  15   5    13460.77    12976.55    172.14 o 
   5  15   5    30932.84    30984.87    353.29 o 
   6  15   5    16961.51    16753.68    311.22 o 
   7  15   5     7623.89     7397.69    173.52 o 
   8  15   5      662.05      763.73     74.24 o 
  -8  16   5     4314.43     4016.79    131.44 o 
  -7  16   5      651.79      644.79     60.36 o 
  -6  16   5     1605.45     1470.41     69.70 o 
  -5  16   5      639.00      547.87     46.73 o 
  -4  16   5     9403.83     9502.89    151.61 o 
  -3  16   5     6808.88     6891.80    120.64 o 
  -2  16   5     7928.51     7563.24    140.76 o 
  -1  16   5     6116.97     6880.09    116.74 o 
   0  16   5      348.71      544.69     37.55 o 
   1  16   5     7542.50     6900.19    118.80 o 
   2  16   5     9869.22    10224.50    179.35 o 
   3  16   5    12833.42    12670.47    184.56 o 
   4  16   5     6095.83     5504.15     98.08 o 
   5  16   5       49.39      223.93     36.55 o 
   6  16   5     1840.92     2139.26     83.08 o 
   7  16   5     2272.59     2140.24     97.68 o 
   8  16   5     4153.42     4292.24    157.20 o 
  -8  17   5      370.35      556.61     72.58 o 
  -7  17   5      965.51      908.32     67.07 o 
  -6  17   5     1546.37     1551.50     73.38 o 
  -5  17   5     3497.03     3251.33     87.90 o 
  -4  17   5     1293.58     1375.77     58.17 o 
  -3  17   5      134.18      186.47     41.80 o 
  -2  17   5      543.62      575.15     46.87 o 
  -1  17   5     3034.33     3600.28     82.99 o 
   0  17   5     2943.15     2627.27     80.39 o 
   1  17   5     1483.24     1861.60     61.07 o 
   2  17   5     1371.87     1320.01     54.03 o 
   3  17   5       29.69       32.37     30.28 o 
   4  17   5      965.00     1013.22     52.94 o 
   5  17   5      898.35     1165.40     66.76 o 
   6  17   5     2351.42     2340.16     86.65 o 
   7  17   5      634.31      691.87     69.57 o 
   8  17   5        2.49       54.91     56.96 o 
  -7  18   5     3613.78     3876.17    137.70 o 
  -6  18   5      204.86      231.51     57.87 o 
  -5  18   5     3449.81     3102.46    102.59 o 
  -4  18   5     9900.85     9705.89    181.31 o 
  -3  18   5    13073.20    12958.47    251.61 o 
  -2  18   5    13351.43    12488.24    206.24 o 
  -1  18   5     8030.93     8598.97    160.31 o 
   0  18   5      177.41      195.48     34.83 o 
   1  18   5     8440.78     7676.39    133.52 o 
   2  18   5    13549.86    13684.49    213.18 o 
   3  18   5    15738.94    15068.40    216.67 o 
   4  18   5    16487.34    15003.36    220.30 o 
   5  18   5      569.10      664.16     57.25 o 
   6  18   5     3192.89     3497.85    168.89 o 
   7  18   5     3729.37     3450.95    209.12 o 
  -7  19   5     1057.50     1272.82    108.48 o 
  -6  19   5     1268.38     1533.50     89.19 o 
  -5  19   5     3041.25     3155.67    104.62 o 
  -4  19   5      231.03      214.91     47.54 o 
  -3  19   5      271.38      287.81     47.01 o 
  -2  19   5      401.30      465.67     48.33 o 
  -1  19   5     2237.91     2322.19     80.42 o 
   0  19   5     4179.94     4323.21     97.07 o 
   1  19   5     1327.13     1141.48     58.14 o 
   2  19   5       39.14       45.08     33.43 o 
   3  19   5     1131.53     1253.70     57.28 o 
   4  19   5     4195.97     4222.71    114.76 o 
   5  19   5     4085.55     3976.90    115.29 o 
   6  19   5     4491.37     4929.50    143.68 o 
   7  19   5     1247.98     1187.05     97.02 o 
  -6  20   5      435.26      527.45     62.56 o 
  -5  20   5      784.47      762.87     64.31 o 
  -4  20   5     5094.47     4881.87    169.02 o 
  -3  20   5     1519.11     1376.83     71.76 o 
  -2  20   5     1168.15     1252.71     78.02 o 
  -1  20   5     2856.53     3187.03     94.63 o 
   0  20   5       30.47       41.53     39.06 o 
   1  20   5     2835.12     2468.42     90.80 o 
   2  20   5     1482.45     1553.33     90.45 o 
   3  20   5     4738.53     4376.43    116.80 o 
   4  20   5     3731.41     3799.10    131.78 o 
   5  20   5     1012.20     1043.09     71.49 o 
   6  20   5      408.98      447.01     61.86 o 
  -5  21   5     8509.22     8953.70    255.87 o 
  -4  21   5     2935.74     2979.12    101.76 o 
  -3  21   5        1.15       89.72     46.60 o 
  -2  21   5     5081.50     5274.79    128.20 o 
  -1  21   5     9090.28     8977.78    172.71 o 
   0  21   5    16054.57    16131.47    256.97 o 
   1  21   5     9662.45     9520.01    218.82 o 
   2  21   5      906.17      860.44     62.00 o 
   3  21   5      759.84      673.02     60.82 o 
   4  21   5     7500.74     7908.30    199.93 o 
   5  21   5    14017.55    14436.34    283.89 o 
  -4  22   5      293.19      171.99     53.92 o 
  -3  22   5     1141.87     1161.11     73.36 o 
  -2  22   5     2188.55     2109.96    110.64 o 
  -1  22   5      507.49      504.88     87.82 o 
   0  22   5        1.26       33.36     41.95 o 
   1  22   5       85.88       44.88     43.44 o 
   2  22   5     1522.81     1346.17    100.53 o 
   3  22   5     2488.12     2671.31    122.97 o 
   4  22   5       74.50      142.39     43.82 o 
  -3  23   5        2.67       49.94     48.04 o 
  -2  23   5      418.88      393.07     58.28 o 
  -1  23   5     7919.51     7491.11    161.92 o 
   0  23   5     7832.50     7424.96    158.79 o 
   1  23   5     4351.14     4476.02    170.81 o 
   2  23   5     1534.44     1302.98    103.50 o 
   3  23   5        6.67       77.62     34.07 o 
  -1  24   5     1407.06     1372.29     79.02 o 
   0  24   5      191.38      324.04     66.52 o 
   1  24   5     1830.48     1862.55    102.30 o 
 -11   0   6     6850.60     7529.39    264.55 o 
 -10   0   6    17546.31    16968.03    429.62 o 
  -9   0   6     1303.91     1516.29    112.79 o 
  -8   0   6     1696.10     1833.95     83.62 o 
  -7   0   6    11333.75    11229.08    256.76 o 
  -6   0   6    24785.86    23502.47    361.58 o 
  -5   0   6    54604.17    51728.78    704.68 o 
  -4   0   6     5466.76     5903.28    110.08 o 
  -3   0   6     1336.48     1316.59     58.83 o 
  -2   0   6    16602.59    15592.38    294.91 o 
  -1   0   6    52854.75    53573.09    754.73 o 
   0   0   6    47157.53    46597.95    598.65 o 
   1   0   6    30074.48    28608.98    376.58 o 
   2   0   6     9983.88    11382.85    185.15 o 
   3   0   6      139.54      132.59     20.66 o 
   4   0   6     6769.27     7233.67    131.96 o 
   5   0   6    55292.59    51801.69    930.19 o 
   6   0   6    31144.34    30323.10    590.73 o 
   7   0   6    16224.57    14972.35    300.40 o 
   8   0   6     5005.74     5072.90    154.64 o 
   9   0   6     2587.87     2285.96    115.27 o 
  10   0   6    12743.58    12240.28    600.21 o 
  11   0   6     6292.03     5940.77    186.67 o 
 -11   1   6       22.12       71.11     60.49 o 
 -10   1   6     1138.85     1375.78     87.24 o 
  -9   1   6      955.59      835.91     56.44 o 
  -8   1   6     3120.91     3009.65     76.20 o 
  -7   1   6     2280.70     2262.22     63.74 o 
  -6   1   6        2.41       68.70     21.86 o 
  -5   1   6       42.97       87.36     21.55 o 
  -4   1   6    11229.91    11065.44    140.04 o 
  -3   1   6     3741.97     3142.39     55.25 o 
  -2   1   6     3973.82     4161.27     62.03 o 
  -1   1   6     5911.85     6367.94     74.11 o 
   0   1   6       70.85      152.42     12.34 o 
   1   1   6     9299.41     9058.99     92.25 o 
   2   1   6     7192.78     7156.69     85.90 o 
   3   1   6     3046.79     3163.58     51.41 o 
   4   1   6     9340.33     8371.63     96.53 o 
   5   1   6      349.65      448.17     24.55 o 
   6   1   6       50.77      253.96     29.90 o 
   7   1   6     2564.13     2645.62     71.19 o 
   8   1   6     2808.95     2778.23     90.90 o 
   9   1   6      593.78      593.41     51.62 o 
  10   1   6     1331.52     1295.53     91.57 o 
  11   1   6       33.76      107.85     50.92 o 
 -11   2   6     3544.63     4061.89    157.33 o 
 -10   2   6     4192.38     4002.58    141.82 o 
  -9   2   6      307.36      291.20     54.21 o 
  -8   2   6      898.56      886.15     67.61 o 
  -7   2   6     4004.95     3671.12     73.25 o 
  -6   2   6    10416.98    10056.38    120.80 o 
  -5   2   6    20534.58    19575.62    212.03 o 
  -4   2   6    15006.28    14854.07    167.71 o 
  -3   2   6      600.70      417.91     25.46 o 
  -2   2   6      426.17      416.93     16.35 o 
  -1   2   6     5293.39     4795.55     50.71 o 
   0   2   6    58859.63    60186.05    624.27 o 
   1   2   6     1114.19     1244.12     29.56 o 
   2   2   6     1885.79     2628.49     44.13 o 
   3   2   6     1330.40     1550.61     32.14 o 
   4   2   6    18783.40    18759.92    200.33 o 
   5   2   6    14658.35    13321.77    152.97 o 
   6   2   6    10509.36    10283.27    151.74 o 
   7   2   6     1433.43     1436.83     52.83 o 
   8   2   6      951.09     1123.53     86.71 o 
   9   2   6     1482.74     1431.12     65.68 o 
  10   2   6     3490.03     3786.90    143.12 o 
  11   2   6     4548.11     4381.31    148.74 o 
 -11   3   6       60.62      111.49     61.90 o 
 -10   3   6     3440.92     3840.49    120.94 o 
  -9   3   6    16496.53    15093.35    244.13 o 
  -8   3   6    11099.68    11165.12    190.94 o 
  -7   3   6     8970.70     8092.40    194.09 o 
  -6   3   6     5479.13     5282.96     80.12 o 
  -5   3   6     6537.81     5599.02     81.06 o 
  -4   3   6    13219.61    12910.34    148.67 o 
  -3   3   6    27331.00    25832.88    263.42 o 
  -2   3   6    30551.71    28388.03    282.46 o 
  -1   3   6     7679.52     8454.15    136.54 o 
   0   3   6        9.63       39.91      9.97 o 
   1   3   6    12717.72    12919.30    155.90 o 
   2   3   6    47420.12    45227.41    434.20 o 
   3   3   6    29663.06    28701.85    272.30 o 
   4   3   6     9566.65     8324.13    129.26 o 
   5   3   6     3117.90     2897.59     56.00 o 
   6   3   6     6859.56     6576.91    138.59 o 
   7   3   6    10497.35    10367.88    231.68 o 
   8   3   6    13714.92    13759.01    205.62 o 
   9   3   6    16018.91    15743.28    250.75 o 
  10   3   6     2302.60     2137.09     82.52 o 
  11   3   6       58.79       79.70     48.83 o 
 -11   4   6     2167.68     2220.25    125.55 o 
 -10   4   6        6.63       42.02     45.60 o 
  -9   4   6     1509.55     1400.55     72.46 o 
  -8   4   6      175.53      278.85     44.62 o 
  -7   4   6     4532.72     4986.74     97.42 o 
  -6   4   6     3229.72     2938.90     54.85 o 
  -5   4   6       21.14       45.43     18.99 o 
  -4   4   6     7269.67     7739.59     98.08 o 
  -3   4   6      714.98     1293.61     37.48 o 
  -2   4   6     1709.56     1284.37     31.25 o 
  -1   4   6      831.94     1123.22     22.54 o 
   0   4   6      676.00      734.17     17.58 o 
   1   4   6      768.58      508.30     21.28 o 
   2   4   6     2406.17     3324.52     42.18 o 
   3   4   6     3121.90     3205.38     49.14 o 
   4   4   6     1234.03     1083.02     28.35 o 
   5   4   6       98.73      102.97     17.89 o 
   6   4   6     1972.44     1935.37     56.81 o 
   7   4   6     7756.30     7388.93    122.39 o 
   8   4   6      145.37      318.84     47.75 o 
   9   4   6      415.49      532.67     70.67 o 
  10   4   6        8.68       72.11     44.06 o 
  11   4   6     1592.95     1492.76    114.45 o 
 -11   5   6      223.56      427.83     63.62 o 
 -10   5   6     2966.47     3102.19    104.12 o 
  -9   5   6     6963.85     6558.86    253.85 o 
  -8   5   6    11150.46    10981.41    227.02 o 
  -7   5   6     4776.08     4580.93    102.87 o 
  -6   5   6        9.59      162.44     26.63 o 
  -5   5   6      233.25      300.64     23.46 o 
  -4   5   6    20412.87    19475.06    199.73 o 
  -3   5   6    29389.71    28883.07    306.36 o 
  -2   5   6     8932.28     9023.46    137.87 o 
  -1   5   6    17456.35    15296.25    153.82 o 
   0   5   6      494.82      353.90     16.68 o 
   1   5   6    24368.87    25740.64    243.56 o 
   2   5   6    22959.93    23215.01    230.71 o 
   3   5   6    44603.07    43546.19    429.93 o 
   4   5   6    24208.78    23567.97    238.00 o 
   5   5   6      156.84      180.18     19.65 o 
   6   5   6       44.03      124.67     24.84 o 
   7   5   6     5920.35     6028.83    117.94 o 
   8   5   6    17147.06    16178.00    229.38 o 
   9   5   6     8510.42     8534.36    200.50 o 
  10   5   6     2639.54     2720.01     90.07 o 
 -11   6   6     5711.19     6050.98    149.35 o 
 -10   6   6     5379.09     5464.87    134.33 o 
  -9   6   6      605.45      700.42     66.62 o 
  -8   6   6     1127.71     1025.63     59.67 o 
  -7   6   6     6571.22     6692.29    118.83 o 
  -6   6   6    34595.93    32547.20    391.01 o 
  -5   6   6    18217.15    17623.02    206.05 o 
  -4   6   6     9681.27    10126.87    128.63 o 
  -3   6   6     5318.44     4704.95     74.10 o 
  -2   6   6    12636.10    11028.25    131.39 o 
  -1   6   6    49383.32    50547.72    493.09 o 
   0   6   6    22190.15    22071.06    214.03 o 
   1   6   6    33752.98    35315.46    377.92 o 
   2   6   6     4824.86     4578.45     63.77 o 
   3   6   6    11845.18    12658.29    139.78 o 
   4   6   6     7249.28     6621.51     87.29 o 
   5   6   6    22205.04    22242.22    232.18 o 
   6   6   6    30809.50    30051.31    363.04 o 
   7   6   6     3949.06     3615.31     83.58 o 
   8   6   6      157.20      371.57     43.39 o 
   9   6   6      289.90      364.93     47.74 o 
  10   6   6     6288.04     6066.05    177.57 o 
 -10   7   6        2.64       78.98     50.05 o 
  -9   7   6      784.77      853.23     62.88 o 
  -8   7   6      260.15      253.47     52.36 o 
  -7   7   6       48.38      114.23     33.31 o 
  -6   7   6     1235.72     1600.09     50.68 o 
  -5   7   6     1053.39     1412.58     43.97 o 
  -4   7   6     1870.15     1653.59     47.29 o 
  -3   7   6      251.74      196.87     20.13 o 
  -2   7   6     4183.09     4884.05     68.50 o 
  -1   7   6       97.65       80.06     12.65 o 
   0   7   6     1468.24     1384.22     28.49 o 
   1   7   6      444.93      762.38     23.32 o 
   2   7   6     4437.61     4492.29     60.70 o 
   3   7   6      956.51      973.21     28.85 o 
   4   7   6      984.66     1166.78     33.14 o 
   5   7   6      998.47     1049.88     34.51 o 
   6   7   6     2486.73     2169.79     55.31 o 
   7   7   6       15.06       29.43     30.61 o 
   8   7   6      238.50      229.51     40.16 o 
   9   7   6     1087.43     1001.57     59.36 o 
  10   7   6      180.74      292.05     57.20 o 
 -10   8   6     1295.77     1242.99     91.27 o 
  -9   8   6      693.87      678.25     60.33 o 
  -8   8   6      165.09       99.39     41.84 o 
  -7   8   6    16018.34    15826.61    217.25 o 
  -6   8   6    10054.63     9650.94    135.33 o 
  -5   8   6    10059.26     9712.62    133.37 o 
  -4   8   6    21499.53    20177.59    229.31 o 
  -3   8   6      141.40      286.43     21.49 o 
  -2   8   6     5249.71     4752.62     63.36 o 
  -1   8   6    24765.13    25335.04    250.26 o 
   0   8   6    37412.17    36155.88    355.85 o 
   1   8   6    18743.83    20013.82    205.14 o 
   2   8   6     2714.87     2589.56     42.74 o 
   3   8   6     5304.92     5558.07     75.84 o 
   4   8   6    28852.98    28022.35    284.62 o 
   5   8   6    18447.99    19100.44    208.92 o 
   6   8   6    11055.76    10510.36    168.53 o 
   7   8   6    12818.15    12450.80    180.29 o 
   8   8   6      240.61      276.14     41.39 o 
   9   8   6     2107.06     2215.46     87.52 o 
  10   8   6     1802.59     1792.05     86.92 o 
 -10   9   6     2734.07     2960.86    118.38 o 
  -9   9   6     5661.82     5771.07    240.13 o 
  -8   9   6     6581.44     6388.47    134.19 o 
  -7   9   6     5409.58     5075.96    102.33 o 
  -6   9   6      141.86       93.17     27.54 o 
  -5   9   6     5105.25     4879.34     84.06 o 
  -4   9   6     5524.23     5478.02     85.77 o 
  -3   9   6    12506.60    11498.35    140.32 o 
  -2   9   6    27654.87    27148.57    271.80 o 
  -1   9   6       91.49      147.22     15.26 o 
   0   9   6       34.59       67.12     13.57 o 
   1   9   6      727.56      644.27     23.29 o 
   2   9   6    37601.14    39320.30    383.09 o 
   3   9   6    18253.50    17504.12    187.09 o 
   4   9   6     7322.10     7439.72    121.82 o 
   5   9   6     5861.82     5935.62     85.24 o 
   6   9   6       89.90      242.78     29.37 o 
   7   9   6     6936.23     6735.39    118.81 o 
   8   9   6     7567.83     7505.96    135.95 o 
   9   9   6     7853.62     7750.68    162.39 o 
  10   9   6     2783.99     2668.71    114.65 o 
 -10  10   6      201.77      264.25     66.11 o 
  -9  10   6       52.71       97.63     55.46 o 
  -8  10   6      152.86      275.19     62.12 o 
  -7  10   6       79.59      143.17     36.13 o 
  -6  10   6     3081.84     2873.55    110.02 o 
  -5  10   6       56.85      110.49     25.49 o 
  -4  10   6      287.81      346.60     28.01 o 
  -3  10   6     1157.05     1175.21     36.25 o 
  -2  10   6     1037.26      926.56     28.04 o 
  -1  10   6     3435.36     3774.95     57.76 o 
   0  10   6      229.79      413.71     20.49 o 
   1  10   6     4075.99     4512.06     69.17 o 
   2  10   6     2573.99     2441.76     44.95 o 
   3  10   6     1926.85     1882.44     41.62 o 
   4  10   6      583.71      655.73     31.10 o 
   5  10   6      239.93      371.10     27.49 o 
   6  10   6     5902.53     5627.69    116.75 o 
   7  10   6       84.10      177.28     35.85 o 
   8  10   6      284.38      398.46     51.33 o 
   9  10   6      344.08      379.17     65.29 o 
  10  10   6      864.80      762.55     80.48 o 
 -10  11   6     4612.83     4967.15    178.35 o 
  -9  11   6     5561.82     5340.13    244.02 o 
  -8  11   6    15595.33    15595.87    283.43 o 
  -7  11   6     7529.52     7275.23    143.98 o 
  -6  11   6       26.00       37.92     32.43 o 
  -5  11   6     3871.68     3799.39     80.77 o 
  -4  11   6    17581.75    17390.62    227.58 o 
  -3  11   6    45197.11    42949.94    458.95 o 
  -2  11   6    16408.52    16958.38    179.80 o 
  -1  11   6     6583.43     6610.46     83.42 o 
   0  11   6     2123.23     2486.83     43.26 o 
   1  11   6    29711.56    29282.74    295.60 o 
   2  11   6    34761.56    36787.57    368.49 o 
   3  11   6    49350.29    47090.87    459.13 o 
   4  11   6    12619.98    12807.08    149.16 o 
   5  11   6     2397.48     2355.50     53.43 o 
   6  11   6      201.21      282.72     31.96 o 
   7  11   6    10949.75    10035.00    203.49 o 
   8  11   6    15191.15    15052.85    277.52 o 
   9  11   6     7540.38     7390.88    240.56 o 
  -9  12   6       68.80      160.32     59.77 o 
  -8  12   6     1912.60     1966.28     92.71 o 
  -7  12   6     1041.31      855.37     60.11 o 
  -6  12   6     5442.54     5462.26    106.26 o 
  -5  12   6     4147.27     3991.29     86.36 o 
  -4  12   6     1805.32     1804.77     58.28 o 
  -3  12   6      106.54      201.04     28.13 o 
  -2  12   6     1628.88     1776.80     44.10 o 
  -1  12   6    14367.00    13771.58    161.96 o 
   0  12   6     7665.42     7779.25     96.93 o 
   1  12   6    10655.44    11086.65    131.32 o 
   2  12   6     1530.44     1714.89     46.02 o 
   3  12   6      395.83      426.83     26.34 o 
   4  12   6     2713.55     2893.72     55.42 o 
   5  12   6     5612.94     5683.66    118.84 o 
   6  12   6     5010.54     5310.04    123.49 o 
   7  12   6      754.28      748.44     64.99 o 
   8  12   6      933.54     1048.85     75.20 o 
   9  12   6      438.24      601.65     71.74 o 
  -9  13   6     2616.91     2387.51    153.30 o 
  -8  13   6     3714.56     3885.34    123.79 o 
  -7  13   6     2815.89     2933.08     94.06 o 
  -6  13   6        2.50       34.19     34.18 o 
  -5  13   6      471.31      424.32     44.17 o 
  -4  13   6     1339.28     1529.29     58.81 o 
  -3  13   6     8259.68     8279.76    126.85 o 
  -2  13   6    12492.99    12227.18    172.20 o 
  -1  13   6       56.18       53.65     22.64 o 
   0  13   6      181.32      243.41     22.22 o 
   1  13   6      438.30      359.58     24.31 o 
   2  13   6    15610.72    16189.06    176.90 o 
   3  13   6     5355.84     4891.95     84.01 o 
   4  13   6       92.38      160.17     27.32 o 
   5  13   6       93.94      198.12     30.93 o 
   6  13   6      529.25      611.10     61.00 o 
   7  13   6     5589.43     5191.88    177.10 o 
   8  13   6     2966.64     2907.34    112.39 o 
   9  13   6     1996.82     1965.13    103.67 o 
  -9  14   6       99.94      209.23     62.84 o 
  -8  14   6      801.70      862.98     75.66 o 
  -7  14   6     9787.94     9469.64    175.30 o 
  -6  14   6    13436.15    12808.20    196.00 o 
  -5  14   6    15193.25    14245.11    205.89 o 
  -4  14   6     8327.95     7966.60    129.70 o 
  -3  14   6      152.43      142.86     30.30 o 
  -2  14   6     2002.07     2163.66     75.99 o 
  -1  14   6    10663.26    10673.61    148.77 o 
   0  14   6    28859.60    28900.18    319.19 o 
   1  14   6     7221.77     7435.94    105.24 o 
   2  14   6     2544.14     2609.51     65.48 o 
   3  14   6      170.50      268.67     28.28 o 
   4  14   6     6902.27     6975.37    111.06 o 
   5  14   6    18511.99    18349.88    251.37 o 
   6  14   6    11301.32    11287.29    193.83 o 
   7  14   6     7143.86     7020.52    242.07 o 
   8  14   6       97.37      105.63     54.48 o 
   9  14   6     1176.33     1418.95     92.86 o 
  -8  15   6      454.22      329.48     83.64 o 
  -7  15   6      390.63      385.18     53.00 o 
  -6  15   6      858.93     1097.30     58.71 o 
  -5  15   6      796.88     1056.06     54.47 o 
  -4  15   6     5481.36     5064.38    100.69 o 
  -3  15   6     1361.00     1406.91     51.92 o 
  -2  15   6     1285.98     1388.01     51.38 o 
  -1  15   6      463.93      295.37     53.45 o 
   0  15   6      912.81      687.55     40.44 o 
   1  15   6     4610.35     5517.34     98.94 o 
   2  15   6     4651.86     4173.09     86.28 o 
   3  15   6     2029.04     2197.25     59.04 o 
   4  15   6     2674.92     2656.89     75.41 o 
   5  15   6      438.71      354.94     42.54 o 
   6  15   6      629.81      662.35     57.22 o 
   7  15   6      262.41      368.07     60.24 o 
   8  15   6      670.47      625.51     81.18 o 
  -8  16   6     1036.90     1225.98    114.11 o 
  -7  16   6     1761.56     1861.17     83.94 o 
  -6  16   6     6659.80     6921.84    132.78 o 
  -5  16   6     5746.85     5475.58    112.46 o 
  -4  16   6     1408.26     1258.55     56.48 o 
  -3  16   6      369.58      447.10     39.67 o 
  -2  16   6     2456.17     2446.48     77.22 o 
  -1  16   6    14375.89    13679.52    210.70 o 
   0  16   6     9072.00     9281.75    144.62 o 
   1  16   6     9047.54     8242.30    135.52 o 
   2  16   6      228.37      321.08     34.71 o 
   3  16   6     1594.26     1749.41     65.97 o 
   4  16   6     5059.96     5016.03    107.06 o 
   5  16   6    10814.00    10620.92    195.67 o 
   6  16   6     9838.85     9869.67    184.19 o 
   7  16   6     2176.09     2086.02     98.23 o 
   8  16   6      806.49      801.31     75.90 o 
  -8  17   6     7981.21     8322.76    205.27 o 
  -7  17   6     2843.64     2770.15     98.02 o 
  -6  17   6      296.35      442.83     60.16 o 
  -5  17   6     1012.97     1167.08     58.58 o 
  -4  17   6    14790.68    14060.95    266.15 o 
  -3  17   6    15681.65    15537.89    244.90 o 
  -2  17   6    11393.77    11663.86    193.49 o 
  -1  17   6     8839.04     8398.85    152.70 o 
   0  17   6      291.73      238.72     34.58 o 
   1  17   6    13176.15    14008.54    239.17 o 
   2  17   6    13381.09    12394.09    184.09 o 
   3  17   6    14659.95    15300.54    243.68 o 
   4  17   6     8236.09     7946.86    229.50 o 
   5  17   6       50.98      177.23     45.46 o 
   6  17   6     1741.64     1701.75     78.38 o 
   7  17   6     2800.19     2875.01    125.80 o 
  -7  18   6        6.40       38.50     49.53 o 
  -6  18   6      221.65      172.44     44.81 o 
  -5  18   6      532.67      565.63     55.75 o 
  -4  18   6        8.05        6.90     40.02 o 
  -3  18   6      330.09      385.22     48.05 o 
  -2  18   6      497.11      445.78     51.33 o 
  -1  18   6      244.32      319.63     42.81 o 
   0  18   6      205.43      230.57     39.52 o 
   1  18   6      276.40      341.79     39.42 o 
   2  18   6        0.42       39.96     32.27 o 
   3  18   6      149.08      226.20     45.33 o 
   4  18   6      542.63      446.24     53.18 o 
   5  18   6       59.53       78.18     44.07 o 
   6  18   6      166.96      224.75     54.37 o 
   7  18   6       72.09      104.71     68.17 o 
  -7  19   6     1434.18     1361.54     99.87 o 
  -6  19   6      738.41      874.92     68.63 o 
  -5  19   6     2329.42     2461.74     92.34 o 
  -4  19   6     6636.57     6054.53    138.05 o 
  -3  19   6     5663.56     5912.21    136.64 o 
  -2  19   6     8878.18     8766.87    166.16 o 
  -1  19   6     5083.31     5237.04    127.05 o 
   0  19   6       79.20      100.74     38.34 o 
   1  19   6     5331.39     5636.47    112.47 o 
   2  19   6     9057.15     8498.07    167.17 o 
   3  19   6     7818.30     8360.83    167.84 o 
   4  19   6     6657.33     6521.95    146.75 o 
   5  19   6     1149.63     1209.36     72.11 o 
   6  19   6     2452.60     2512.82    107.14 o 
  -6  20   6     3534.69     3695.79    128.34 o 
  -5  20   6     4964.48     4946.43    166.87 o 
  -4  20   6     3303.16     3620.02    109.46 o 
  -3  20   6      475.70      614.33     58.84 o 
  -2  20   6     3783.38     3402.86     99.70 o 
  -1  20   6     8950.37     8957.20    260.28 o 
   0  20   6    17645.63    16453.65    259.84 o 
   1  20   6     4761.53     4716.46    136.46 o 
   2  20   6      284.19      274.70     47.67 o 
   3  20   6      721.42      711.53     59.55 o 
   4  20   6     8135.19     8114.81    168.77 o 
   5  20   6     9201.31     9081.65    185.66 o 
   6  20   6     5299.56     5210.66    182.10 o 
  -5  21   6       25.95       45.83     50.77 o 
  -4  21   6     1427.37     1282.83     74.32 o 
  -3  21   6       17.32       36.71     44.10 o 
  -2  21   6      460.81      482.95     58.81 o 
  -1  21   6      147.63       92.48     45.04 o 
   0  21   6      137.74      114.66     55.38 o 
   1  21   6     1318.59     1315.50     82.59 o 
   2  21   6       17.42       25.98     39.90 o 
   3  21   6      106.11      207.94     54.40 o 
   4  21   6     2545.08     2609.32     96.75 o 
   5  21   6        7.06       64.31     44.06 o 
  -4  22   6     1275.27     1286.49     75.91 o 
  -3  22   6       33.81        8.40     46.20 o 
  -2  22   6     3923.76     3990.96    114.89 o 
  -1  22   6    14324.79    13801.66    314.38 o 
   0  22   6    13298.71    13181.20    265.68 o 
   1  22   6     8549.72     8372.00    197.35 o 
   2  22   6     1329.01     1156.82     84.29 o 
   3  22   6     1608.24     1751.67     82.46 o 
   4  22   6     4932.18     4755.06    163.63 o 
  -3  23   6     5500.57     5464.75    243.90 o 
  -2  23   6     3109.86     3176.81    108.82 o 
  -1  23   6     1157.61     1071.25     85.94 o 
   0  23   6        2.85       16.18     55.59 o 
   1  23   6     3293.84     3027.20    178.63 o 
   2  23   6     5821.12     5926.45    172.95 o 
   3  23   6     6476.50     5916.08    213.62 o 
   0  24   6     1757.19     1773.40    101.67 o 
 -11   1   7     6775.32     6939.26    178.94 o 
 -10   1   7     7525.69     7723.16    182.48 o 
  -9   1   7      402.93      293.52     55.27 o 
  -8   1   7     3737.72     3594.81     93.03 o 
  -7   1   7    10696.34    10840.05    136.46 o 
  -6   1   7    19092.43    17704.84    230.55 o 
  -5   1   7    31143.63    29820.92    304.88 o 
  -4   1   7     6112.49     5567.67     75.14 o 
  -3   1   7     2436.78     2408.11     41.81 o 
  -2   1   7     8043.74     8713.93     97.43 o 
  -1   1   7    44590.33    43769.17    416.04 o 
   0   1   7    54558.94    56132.75    689.37 o 
   1   1   7    44656.40    45454.47    431.22 o 
   2   1   7     3772.19     4140.27     57.86 o 
   3   1   7      852.46     1018.66     27.41 o 
   4   1   7    18995.39    18779.36    197.06 o 
   5   1   7    36662.95    36049.81    360.92 o 
   6   1   7    18230.72    17133.26    222.75 o 
   7   1   7     9772.16    10304.47    157.93 o 
   8   1   7     1880.03     1872.80     67.73 o 
   9   1   7     1961.75     1944.68     74.94 o 
  10   1   7     9234.73     9144.30    166.81 o 
  11   1   7     4931.21     5525.56    147.14 o 
 -11   2   7      235.69      166.87     64.76 o 
 -10   2   7     4396.54     4339.02    134.88 o 
  -9   2   7     6753.69     6842.74    177.38 o 
  -8   2   7     6453.66     5848.81    123.06 o 
  -7   2   7     3811.69     4098.99     84.10 o 
  -6   2   7     1998.13     1852.37     46.90 o 
  -5   2   7     1242.30     1137.08     47.06 o 
  -4   2   7    12236.09    10954.30    128.02 o 
  -3   2   7    13267.63    12797.99    170.89 o 
  -2   2   7    40388.24    40548.29    387.56 o 
  -1   2   7    21584.28    22690.63    251.22 o 
   0   2   7      394.10      352.74     13.62 o 
   1   2   7    28347.64    30872.72    329.04 o 
   2   2   7    56664.14    58153.59    731.99 o 
   3   2   7    29187.17    27183.08    287.01 o 
   4   2   7    19304.48    19772.84    209.24 o 
   5   2   7     1935.59     1693.84     39.91 o 
   6   2   7     5247.66     4781.06     90.90 o 
   7   2   7     9383.94     9282.72    145.71 o 
   8   2   7     8659.92     8677.52    163.48 o 
   9   2   7     5997.38     5662.61    160.56 o 
  10   2   7     3013.18     3116.17     97.34 o 
 -11   3   7       20.13       50.44     59.29 o 
 -10   3   7      586.79      519.29     68.53 o 
  -9   3   7       33.83      133.74     49.90 o 
  -8   3   7      751.44      671.67     52.18 o 
  -7   3   7     1341.65      992.61     48.44 o 
  -6   3   7     1173.00      894.62     34.79 o 
  -5   3   7     3428.68     3608.93     63.66 o 
  -4   3   7       15.60       22.61     14.95 o 
  -3   3   7      500.38      551.76     21.02 o 
  -2   3   7       17.26       34.41     11.69 o 
  -1   3   7     6515.12     8414.64    120.20 o 
   0   3   7    27283.07    27347.20    260.47 o 
   1   3   7     3091.25     3655.65     59.41 o 
   2   3   7     1122.11     1163.13     23.55 o 
   3   3   7      818.00      658.75     22.70 o 
   4   3   7     1940.70     1709.47     45.53 o 
   5   3   7     3639.24     3631.94     62.96 o 
   6   3   7     3609.31     3205.25     72.35 o 
   7   3   7      371.42      431.92     49.63 o 
   8   3   7     1007.11     1016.98     54.00 o 
   9   3   7        5.24      145.21     43.00 o 
  10   3   7     1724.70     1765.22     85.74 o 
 -11   4   7      375.02      418.56     80.56 o 
 -10   4   7     3498.93     3570.93    119.84 o 
  -9   4   7    13568.56    13455.27    223.45 o 
  -8   4   7    14396.84    13606.99    218.95 o 
  -7   4   7     7027.83     7233.81    113.90 o 
  -6   4   7      362.26      343.21     30.34 o 
  -5   4   7     4229.75     3798.52     62.20 o 
  -4   4   7    19253.27    18641.18    193.87 o 
  -3   4   7    49740.51    49202.93    512.56 o 
  -2   4   7    21075.15    21084.13    254.43 o 
  -1   4   7    11156.47    11514.20    127.12 o 
   0   4   7     2741.72     2917.22     47.25 o 
   1   4   7    37522.20    36928.82    375.11 o 
   2   4   7    31699.09    32032.50    319.81 o 
   3   4   7    51853.75    52055.93    501.48 o 
   4   4   7    23264.55    22690.12    274.93 o 
   5   4   7     1896.29     1908.40     43.09 o 
   6   4   7     1851.78     1883.92     58.03 o 
   7   4   7    11255.70    11301.28    170.07 o 
   8   4   7    20371.57    18921.47    262.37 o 
   9   4   7    14125.20    13504.94    258.62 o 
  10   4   7     1647.57     1563.16    103.06 o 
 -11   5   7     4271.34     4505.98    169.60 o 
 -10   5   7      976.11     1017.70     70.15 o 
  -9   5   7      519.89      539.59     55.55 o 
  -8   5   7     1230.72     1332.93     65.37 o 
  -7   5   7     5708.85     5542.06    106.46 o 
  -6   5   7    18194.63    18941.09    228.13 o 
  -5   5   7     4776.19     4513.22     76.59 o 
  -4   5   7     3574.01     3676.67     65.82 o 
  -3   5   7        9.41       23.98     17.43 o 
  -2   5   7    14046.54    15285.18    178.98 o 
  -1   5   7    20100.29    18527.00    256.67 o 
   0   5   7    24325.75    26228.09    286.06 o 
   1   5   7    18833.07    19662.82    220.51 o 
   2   5   7    20187.22    21023.05    232.16 o 
   3   5   7     1040.90      824.27     30.40 o 
   4   5   7     2838.37     3069.27     51.35 o 
   5   5   7     4734.01     4418.74     65.83 o 
   6   5   7    18387.71    18037.90    229.86 o 
   7   5   7     3751.60     3972.21     88.13 o 
   8   5   7      272.12      310.89     42.66 o 
   9   5   7      309.71      411.79     69.38 o 
  10   5   7     1169.30     1267.64     76.72 o 
 -10   6   7      879.16     1095.28     71.27 o 
  -9   6   7     3323.68     3190.23    152.32 o 
  -8   6   7     3032.91     3307.90     94.07 o 
  -7   6   7     1020.19     1057.07     50.55 o 
  -6   6   7      453.84      438.64     34.50 o 
  -5   6   7     2850.62     2448.13     56.62 o 
  -4   6   7    10447.87    11013.18    144.12 o 
  -3   6   7     3860.55     3400.55     58.10 o 
  -2   6   7     3661.91     3627.42     67.10 o 
  -1   6   7       47.06       87.85     17.21 o 
   0   6   7     4222.73     5830.26     71.88 o 
   1   6   7     8297.14     7246.56     90.22 o 
   2   6   7     8489.75     9779.97    106.18 o 
   3   6   7     6882.04     6367.99     80.21 o 
   4   6   7     7676.26     7734.31    100.80 o 
   5   6   7     1830.38     2054.13     44.17 o 
   6   6   7      514.84      664.83     35.90 o 
   7   6   7     2445.48     2275.24     66.67 o 
   8   6   7     6132.13     6088.70    117.64 o 
   9   6   7     4587.11     4650.62    133.79 o 
  10   6   7     1867.37     1970.36     89.72 o 
 -10   7   7     2838.69     2918.53    103.29 o 
  -9   7   7      364.42      434.08     54.75 o 
  -8   7   7      132.44      168.84     44.79 o 
  -7   7   7    11791.48    11329.25    156.42 o 
  -6   7   7    20075.80    19958.16    255.84 o 
  -5   7   7    17712.72    17123.55    209.50 o 
  -4   7   7    12347.80    11891.17    148.75 o 
  -3   7   7      391.97      504.20     37.89 o 
  -2   7   7    21660.76    21751.75    233.35 o 
  -1   7   7    45819.29    45380.64    463.89 o 
   0   7   7    51138.77    55015.41    538.66 o 
   1   7   7    37928.37    37130.35    377.80 o 
   2   7   7     6289.46     6672.47     79.90 o 
   3   7   7     4823.78     5363.39     68.97 o 
   4   7   7    15655.61    15436.29    170.54 o 
   5   7   7    30277.68    27809.86    291.44 o 
   6   7   7    21022.73    22198.00    253.82 o 
   7   7   7    15038.02    14067.40    197.28 o 
   8   7   7       22.83       68.47     41.48 o 
   9   7   7      912.20      992.67     67.39 o 
  10   7   7     5715.45     5804.77    145.82 o 
 -10   8   7      532.87      402.70     60.28 o 
  -9   8   7     1164.38     1208.37     72.38 o 
  -8   8   7     5212.57     4741.94    114.12 o 
  -7   8   7     1779.79     1795.88     81.40 o 
  -6   8   7       90.55       86.28     34.89 o 
  -5   8   7      192.76      217.00     27.12 o 
  -4   8   7     1608.08     1377.51     45.67 o 
  -3   8   7     5526.39     5626.23    128.58 o 
  -2   8   7     6351.25     6109.15     88.78 o 
  -1   8   7      157.92      286.45     17.88 o 
   0   8   7      507.85      430.68     20.03 o 
   1   8   7       52.04      109.66     14.61 o 
   2   8   7     5898.85     5422.60     68.88 o 
   3   8   7     5203.21     5404.06     73.19 o 
   4   8   7      282.95      381.50     25.11 o 
   5   8   7      321.06      340.70     25.12 o 
   6   8   7      110.50      219.29     28.24 o 
   7   8   7     3078.38     3401.09     91.15 o 
   8   8   7     3502.96     3024.83     93.12 o 
   9   8   7      607.95      615.59     60.65 o 
  10   8   7      412.64      519.39     62.13 o 
 -10   9   7      506.23      454.43     69.40 o 
  -9   9   7     1166.93     1074.96     77.18 o 
  -8   9   7      412.74      468.83     52.75 o 
  -7   9   7     4022.95     4160.79     94.02 o 
  -6   9   7     6408.87     5649.44    104.66 o 
  -5   9   7     4296.41     4346.12     77.77 o 
  -4   9   7     6287.81     6167.67     94.96 o 
  -3   9   7      330.50      333.92     26.10 o 
  -2   9   7     8053.95     7625.09     96.04 o 
  -1   9   7    15790.62    15303.39    176.84 o 
   0   9   7     8145.18     8559.38     96.20 o 
   1   9   7     7701.88     6617.70     87.18 o 
   2   9   7     1791.66     1934.38     40.56 o 
   3   9   7     4579.53     5018.58     74.68 o 
   4   9   7    13899.80    13967.90    157.95 o 
   5   9   7     4915.02     5044.00     76.21 o 
   6   9   7     9256.60     9066.03    143.39 o 
   7   9   7     4548.85     4167.30    106.05 o 
   8   9   7       67.69      194.19     48.05 o 
   9   9   7     1806.65     1872.28     85.16 o 
  10   9   7     2036.90     2059.83    108.48 o 
 -10  10   7     5258.51     5414.62    222.59 o 
  -9  10   7     7370.44     7494.60    178.63 o 
  -8  10   7    12443.97    12457.54    239.46 o 
  -7  10   7     9927.53    10069.59    171.74 o 
  -6  10   7       16.52       45.34     28.31 o 
  -5  10   7     6752.65     6490.90    102.78 o 
  -4  10   7    16335.95    15552.45    204.94 o 
  -3  10   7    34068.82    32707.75    357.76 o 
  -2  10   7    24379.77    22601.89    254.85 o 
  -1  10   7      915.68     1152.44     31.18 o 
   0  10   7     1903.96     2157.85     40.55 o 
   1  10   7    17303.13    18117.45    231.26 o 
   2  10   7    39744.46    37685.71    379.74 o 
   3  10   7    24300.71    25130.69    269.82 o 
   4  10   7    18060.48    16844.51    183.60 o 
   5  10   7     5175.29     4993.68     80.07 o 
   6  10   7      426.54      487.61     39.33 o 
   7  10   7    12110.48    12344.02    206.82 o 
   8  10   7    16128.00    15049.95    246.13 o 
   9  10   7     9355.04     9842.91    213.22 o 
 -10  11   7      258.71      262.08     68.09 o 
  -9  11   7      221.51      344.93     65.69 o 
  -8  11   7      217.67      252.15     57.64 o 
  -7  11   7       56.73       69.01     40.64 o 
  -6  11   7       88.99       79.53     33.09 o 
  -5  11   7     2835.49     2916.80     73.09 o 
  -4  11   7     1219.22     1280.87     48.95 o 
  -3  11   7        1.08       33.21     20.62 o 
  -2  11   7      945.66     1138.38     46.53 o 
  -1  11   7      594.40      793.79     27.47 o 
   0  11   7      927.08     1053.18     35.30 o 
   1  11   7      156.79      252.47     23.50 o 
   2  11   7      145.19      161.08     20.40 o 
   3  11   7       10.45       93.27     20.22 o 
   4  11   7      530.08      541.07     28.79 o 
   5  11   7      437.59      428.05     33.72 o 
   6  11   7       20.92       44.76     30.69 o 
   7  11   7       65.77      201.77     51.48 o 
   8  11   7      249.71      447.49     60.52 o 
   9  11   7       50.60      169.13     59.41 o 
  -9  12   7     4807.41     4772.41    246.19 o 
  -8  12   7     7330.29     7116.92    170.28 o 
  -7  12   7     3863.54     4085.56    108.15 o 
  -6  12   7        8.19       61.81     34.93 o 
  -5  12   7     2300.02     2383.75     69.64 o 
  -4  12   7     8459.69     8347.66    134.77 o 
  -3  12   7    25195.48    25687.16    285.84 o 
  -2  12   7    18554.82    17971.99    208.57 o 
  -1  12   7     2623.90     2901.01     52.80 o 
   0  12   7     1427.11     1428.24     36.40 o 
   1  12   7     8394.20     8758.94    109.96 o 
   2  12   7    26478.36    25431.66    261.25 o 
   3  12   7    28026.87    29355.45    302.69 o 
   4  12   7     5915.71     5360.93     92.38 o 
   5  12   7     1325.60     1708.67     59.65 o 
   6  12   7       87.71       82.08     38.51 o 
   7  12   7     9139.43     9305.01    195.72 o 
   8  12   7     8751.86     8198.20    187.05 o 
   9  12   7     4940.10     5259.53    168.67 o 
  -9  13   7      207.27      264.38     64.40 o 
  -8  13   7      977.67      886.79     85.31 o 
  -7  13   7     3906.45     4235.14    111.97 o 
  -6  13   7    13210.40    12793.20    193.41 o 
  -5  13   7     9527.60     9262.34    150.13 o 
  -4  13   7     5996.00     6108.07    109.96 o 
  -3  13   7       78.72       82.15     27.02 o 
  -2  13   7     8158.54     7648.78    125.12 o 
  -1  13   7    10060.27    10341.20    128.63 o 
   0  13   7    22531.39    21988.11    234.08 o 
   1  13   7     8751.46     8647.14    108.15 o 
   2  13   7     1029.61     1164.27     37.15 o 
   3  13   7     1449.63     1719.93     48.57 o 
   4  13   7     7721.71     7664.74    130.46 o 
   5  13   7    13289.19    13259.35    194.82 o 
   6  13   7     8170.55     8158.94    155.72 o 
   7  13   7     3151.41     3023.67    107.96 o 
   8  13   7      548.89      540.02     79.25 o 
   9  13   7     1506.49     1379.25     92.80 o 
  -9  14   7      436.11      364.99     68.40 o 
  -8  14   7      113.22      132.60     57.25 o 
  -7  14   7      107.22      115.72     46.70 o 
  -6  14   7      969.10      857.80     53.77 o 
  -5  14   7       16.79       67.63     34.58 o 
  -4  14   7      332.37      418.32     38.60 o 
  -3  14   7     1375.49     1723.34     57.18 o 
  -2  14   7      585.89      580.49     37.02 o 
  -1  14   7     1142.30     1042.71     47.87 o 
   0  14   7      116.98      174.29     25.38 o 
   1  14   7      427.02      316.55     27.66 o 
   2  14   7     1559.98     1193.29     42.84 o 
   3  14   7       48.35       88.49     31.64 o 
   4  14   7      234.46      337.41     38.22 o 
   5  14   7      233.74      266.55     40.23 o 
   6  14   7       85.94      152.97     43.64 o 
   7  14   7        1.95       44.39     49.30 o 
   8  14   7      271.47      266.15     60.16 o 
  -8  15   7     1743.98     1842.49     97.29 o 
  -7  15   7     5530.36     5272.06    138.37 o 
  -6  15   7    12403.91    12256.12    191.63 o 
  -5  15   7    15519.79    14699.35    214.77 o 
  -4  15   7     1521.06     1548.87     60.10 o 
  -3  15   7     1154.34     1184.17     51.72 o 
  -2  15   7     8110.29     8092.78    168.56 o 
  -1  15   7    30448.57    29902.98    360.79 o 
   0  15   7    28497.36    28244.57    347.31 o 
   1  15   7    14878.11    14359.90    198.74 o 
   2  15   7     2578.23     2777.58     70.91 o 
   3  15   7      180.62      222.32     34.82 o 
   4  15   7     4838.24     4913.60    102.15 o 
   5  15   7    13754.76    13582.83    205.50 o 
   6  15   7    12904.24    12800.62    216.76 o 
   7  15   7     5433.31     4836.84    140.33 o 
   8  15   7      206.09      304.20     61.77 o 
  -8  16   7     3554.96     3598.04    126.19 o 
  -7  16   7     1430.13     1504.29    106.93 o 
  -6  16   7      330.28      198.35     44.21 o 
  -5  16   7      825.11      615.10     49.46 o 
  -4  16   7     8715.29     9260.72    153.50 o 
  -3  16   7    13417.67    12324.23    181.60 o 
  -2  16   7     9701.85    10124.23    172.93 o 
  -1  16   7     5425.27     5341.64    114.39 o 
   0  16   7        8.77       73.12     32.20 o 
   1  16   7     9974.98     8819.66    141.98 o 
   2  16   7     7073.64     8027.34    226.65 o 
   3  16   7     8079.82     6892.50    139.40 o 
   4  16   7     9714.87    10065.83    166.03 o 
   5  16   7      217.85      222.51     42.68 o 
   6  16   7      748.70      877.40     62.86 o 
   7  16   7      894.11      973.47    101.55 o 
   8  16   7     5697.49     5677.58    161.79 o 
  -7  17   7      589.55      636.08     64.28 o 
  -6  17   7     1327.66     1431.62     87.07 o 
  -5  17   7      580.81      504.03     48.07 o 
  -4  17   7      815.17      841.83     52.22 o 
  -3  17   7       65.92       96.41     41.89 o 
  -2  17   7     2461.60     2511.67     82.46 o 
  -1  17   7     1346.88     1375.33     62.23 o 
   0  17   7     3377.19     3582.98     91.72 o 
   1  17   7      887.84      981.56     57.79 o 
   2  17   7       30.11       44.65     36.73 o 
   3  17   7       91.29       49.13     39.32 o 
   4  17   7     2165.60     2195.45     83.78 o 
   5  17   7     2965.81     2798.74     93.80 o 
   6  17   7     1800.86     1661.27     79.77 o 
   7  17   7     1405.60     1409.66     87.28 o 
  -7  18   7     2324.93     2466.09     99.52 o 
  -6  18   7     1471.88     1323.37     67.61 o 
  -5  18   7     2439.36     2299.92     88.36 o 
  -4  18   7    12097.32    12840.47    217.38 o 
  -3  18   7    10027.30     9499.67    205.45 o 
  -2  18   7    10393.46    10970.71    193.20 o 
  -1  18   7     3659.34     4061.37    101.57 o 
   0  18   7     2001.29     2018.95     73.45 o 
   1  18   7     9592.95     9054.02    225.99 o 
   2  18   7    11351.46    11419.54    239.93 o 
   3  18   7    10057.27    10134.72    188.12 o 
   4  18   7     5301.94     5667.66    131.46 o 
   5  18   7      540.37      548.31     57.64 o 
   6  18   7     1495.10     1398.88     83.87 o 
   7  18   7     4949.88     4999.89    173.25 o 
  -6  19   7     3383.64     3179.43    148.88 o 
  -5  19   7     2910.49     2925.64     99.66 o 
  -4  19   7     2030.59     2134.59     85.47 o 
  -3  19   7      261.53      259.04     47.30 o 
  -2  19   7     2373.22     2275.31     85.34 o 
  -1  19   7     3465.11     3621.51    101.27 o 
   0  19   7     7686.40     7326.92    178.63 o 
   1  19   7     3289.26     3057.25    121.90 o 
   2  19   7      210.63      208.59     54.75 o 
   3  19   7      156.64       36.60     42.03 o 
   4  19   7     1069.20     1205.90     70.50 o 
   5  19   7     3804.81     4023.56    130.13 o 
   6  19   7     1873.62     1836.31    118.44 o 
  -6  20   7      116.67      125.19     53.04 o 
  -5  20   7     1179.58     1073.25     71.66 o 
  -4  20   7     4268.23     4210.87    141.31 o 
  -3  20   7     3217.69     3098.29    100.53 o 
  -2  20   7      414.38      461.51     64.90 o 
  -1  20   7     1078.74     1094.10     79.13 o 
   0  20   7      150.59      100.74     52.72 o 
   1  20   7     5274.25     4847.30    167.92 o 
   2  20   7     1359.22     1620.89     86.70 o 
   3  20   7     2001.24     2006.59     81.97 o 
   4  20   7     4039.31     4132.24    145.12 o 
   5  20   7      150.66      141.22     47.11 o 
  -5  21   7    10102.33     9890.40    255.63 o 
  -4  21   7     3102.69     3245.07    106.90 o 
  -3  21   7       14.72       24.27     44.90 o 
  -2  21   7     4970.19     4427.65    139.35 o 
  -1  21   7    14659.28    14046.54    276.38 o 
   0  21   7    14966.96    14159.95    278.59 o 
   1  21   7     5865.21     5151.23    148.97 o 
   2  21   7     1966.29     2035.17     97.91 o 
   3  21   7     1332.17     1324.92     71.99 o 
   4  21   7     6045.51     5965.31    208.29 o 
  -4  22   7       25.43       50.01     51.34 o 
  -3  22   7     1600.14     1777.37     99.06 o 
  -2  22   7      693.65      649.95     74.20 o 
  -1  22   7       26.36       34.89     53.37 o 
   0  22   7        3.27       66.31     56.85 o 
   1  22   7      514.10      442.68     67.57 o 
   2  22   7      543.56      530.27     70.54 o 
   3  22   7       63.76      169.77     59.44 o 
  -2  23   7      966.74     1133.93    109.73 o 
  -1  23   7     3547.62     3392.18    180.15 o 
   0  23   7     5182.81     5463.68    162.27 o 
   1  23   7     2830.07     2808.41    119.93 o 
   2  23   7       92.64       31.76     56.41 o 
 -11   0   8     7403.95     7779.53    265.59 o 
 -10   0   8     4254.73     4258.30    189.65 o 
  -9   0   8      510.59      360.01     81.79 o 
  -8   0   8     3190.83     3433.60    228.77 o 
  -7   0   8    25086.06    24910.39    515.98 o 
  -6   0   8    21317.01    20710.31    312.16 o 
  -5   0   8    39840.17    38288.97    543.04 o 
  -4   0   8    17522.09    16936.88    267.12 o 
  -3   0   8     7266.51     7138.56    141.45 o 
  -2   0   8    14539.27    15214.94    267.84 o 
  -1   0   8    69449.88    70948.80    967.00 o 
   0   0   8   141139.20   143499.66   1896.61 o 
   1   0   8    45236.89    49992.73    692.29 o 
   2   0   8    17488.50    19169.06    323.58 o 
   3   0   8     2150.74     2293.96     65.17 o 
   4   0   8    15257.64    13273.74    200.37 o 
   5   0   8    52725.51    52404.64    729.27 o 
   6   0   8    18648.66    18150.80    470.44 o 
   7   0   8    32018.61    29104.94    513.99 o 
   8   0   8     1264.54     1511.23    126.79 o 
   9   0   8     2798.67     2646.64    118.25 o 
  10   0   8     9550.48     9457.16    242.49 o 
 -11   1   8       16.34       30.35     60.06 o 
 -10   1   8     1469.47     1241.63     83.96 o 
  -9   1   8     3167.81     3222.26    110.05 o 
  -8   1   8      431.26      461.95     57.19 o 
  -7   1   8     1763.61     1880.17     75.45 o 
  -6   1   8     1238.50     1397.24     41.83 o 
  -5   1   8     2862.53     2834.13     50.95 o 
  -4   1   8     6122.50     5832.58     81.22 o 
  -3   1   8     3477.63     3139.79     54.79 o 
  -2   1   8    23965.59    24809.47    237.33 o 
  -1   1   8      341.18      402.34     17.09 o 
   0   1   8      218.71      304.24     12.77 o 
   1   1   8      693.07      718.88     21.18 o 
   2   1   8    16089.96    17042.33    180.16 o 
   3   1   8      446.72      412.50     18.62 o 
   4   1   8     1796.80     1625.75     37.67 o 
   5   1   8      960.44     1154.73     65.67 o 
   6   1   8     2140.15     2440.17     66.11 o 
   7   1   8     1781.92     1842.70     79.02 o 
   8   1   8      327.14      370.81     42.29 o 
   9   1   8     3056.95     3037.66     90.45 o 
  10   1   8      636.53      689.83     68.62 o 
 -11   2   8     2015.63     2092.43    108.05 o 
 -10   2   8     4657.42     5001.56    144.96 o 
  -9   2   8       31.76       41.93     49.85 o 
  -8   2   8     4088.85     3734.85    113.91 o 
  -7   2   8      223.67      189.18     30.48 o 
  -6   2   8    17253.15    17446.36    215.55 o 
  -5   2   8    11859.01    10942.67    140.12 o 
  -4   2   8     1663.65     1639.00     35.76 o 
  -3   2   8      819.34      949.10     28.16 o 
  -2   2   8      537.76      564.98     31.05 o 
  -1   2   8    33997.14    34185.48    347.05 o 
   0   2   8    24767.72    26662.21    258.05 o 
   1   2   8    24074.05    24608.39    255.52 o 
   2   2   8      900.39      931.18     25.67 o 
   3   2   8      561.25      575.94     24.66 o 
   4   2   8     3931.70     3811.12     62.18 o 
   5   2   8    24784.08    23695.50    244.62 o 
   6   2   8    18597.46    18456.25    235.37 o 
   7   2   8     1134.46     1323.56     56.09 o 
   8   2   8     3111.89     3027.59     93.61 o 
   9   2   8      323.43      486.83     57.99 o 
  10   2   8     6237.79     5865.23    174.59 o 
 -11   3   8      703.22      738.30     80.21 o 
 -10   3   8     5451.91     5129.66    147.99 o 
  -9   3   8     8227.64     8036.54    177.57 o 
  -8   3   8    13964.92    13678.95    242.16 o 
  -7   3   8     5444.39     5347.63     96.68 o 
  -6   3   8      217.25      386.11     32.38 o 
  -5   3   8     2068.43     2281.29     63.32 o 
  -4   3   8    30465.84    28768.04    288.09 o 
  -3   3   8    53576.30    52887.30    539.37 o 
  -2   3   8    20504.46    20081.36    213.63 o 
  -1   3   8    15939.06    16723.71    172.19 o 
   0   3   8     2603.31     3030.54     47.44 o 
   1   3   8    38069.49    37899.41    418.21 o 
   2   3   8    19939.38    20116.78    218.95 o 
   3   3   8    46820.98    44684.30    442.97 o 
   4   3   8    20843.26    19759.31    206.04 o 
   5   3   8       78.61      110.15     24.08 o 
   6   3   8     1785.11     1982.43     56.64 o 
   7   3   8     8595.32     8094.08    202.63 o 
   8   3   8    17743.21    17135.10    276.40 o 
   9   3   8     8673.60     8334.19    169.00 o 
  10   3   8     4409.73     4234.65    123.38 o 
 -10   4   8      113.47       70.85     56.53 o 
  -9   4   8      222.06      355.84     73.71 o 
  -8   4   8       70.39      145.16     41.36 o 
  -7   4   8     1005.79     1060.05     46.44 o 
  -6   4   8     4037.28     3516.39     73.66 o 
  -5   4   8      239.81      444.29     30.17 o 
  -4   4   8       75.11       52.40     24.23 o 
  -3   4   8     1456.78     1579.02     43.03 o 
  -2   4   8    14308.21    14695.65    176.94 o 
  -1   4   8    11344.55    12977.45    157.82 o 
   0   4   8      604.83      555.32     41.31 o 
   1   4   8    12252.88    14392.49    170.71 o 
   2   4   8     3802.45     4041.07     67.00 o 
   3   4   8     1589.25     1477.81     32.56 o 
   4   4   8      391.03      427.37     27.63 o 
   5   4   8      202.13      394.90     24.49 o 
   6   4   8     9112.34     8642.81    131.53 o 
   7   4   8     1444.42     1636.46     60.33 o 
   8   4   8      401.42      513.17     53.48 o 
   9   4   8       92.54      330.10     53.70 o 
  10   4   8      330.33      371.36     60.13 o 
 -10   5   8     2505.22     2478.00    177.90 o 
  -9   5   8    12690.12    12983.03    236.66 o 
  -8   5   8     8622.35     8019.06    154.70 o 
  -7   5   8     3702.63     3914.47     79.44 o 
  -6   5   8      338.66      357.62     32.95 o 
  -5   5   8     8311.69     8323.31    117.19 o 
  -4   5   8    21166.88    20529.86    238.41 o 
  -3   5   8    29015.01    30058.84    327.42 o 
  -2   5   8    32718.00    30694.32    319.99 o 
  -1   5   8     4087.61     4136.75     73.07 o 
   0   5   8       84.73      175.80     18.12 o 
   1   5   8     2777.84     3117.36     55.57 o 
   2   5   8    28917.56    27063.59    296.48 o 
   3   5   8    29117.56    30692.09    299.32 o 
   4   5   8    19085.86    18952.42    216.11 o 
   5   5   8     4318.04     4134.06     68.32 o 
   6   5   8     3063.31     2857.35     69.75 o 
   7   5   8     8438.19     8474.49    155.92 o 
   8   5   8    11960.97    11092.05    192.91 o 
   9   5   8    13257.19    13023.62    227.92 o 
  10   5   8     1001.59     1035.06     78.60 o 
 -10   6   8     1664.21     1625.95    103.64 o 
  -9   6   8      252.51      282.53     51.36 o 
  -8   6   8      372.20      502.43     50.81 o 
  -7   6   8    13863.54    14363.87    199.03 o 
  -6   6   8    20105.56    18867.76    245.22 o 
  -5   6   8    15239.89    15420.42    192.16 o 
  -4   6   8    11698.71    10749.30    140.71 o 
  -3   6   8      439.45      649.99     31.24 o 
  -2   6   8    14551.53    13856.50    212.39 o 
  -1   6   8    23393.29    24824.92    243.85 o 
   0   6   8    62274.77    62825.09    602.04 o 
   1   6   8    25591.11    26586.40    292.36 o 
   2   6   8     7047.85     6733.88     90.47 o 
   3   6   8      898.98      925.86     55.52 o 
   4   6   8    16256.25    16097.13    173.13 o 
   5   6   8    17614.50    17875.10    229.24 o 
   6   6   8    23823.92    22589.27    286.99 o 
   7   6   8    11888.40    12454.85    250.46 o 
   8   6   8       32.33      130.32     43.57 o 
   9   6   8      953.47     1019.75     68.33 o 
  10   6   8     2473.43     2388.48     97.60 o 
 -10   7   8      366.83      232.08     71.75 o 
  -9   7   8        2.64       18.64     42.60 o 
  -8   7   8       66.50       67.04     42.92 o 
  -7   7   8       56.40       99.82     34.01 o 
  -6   7   8       14.85       40.77     31.02 o 
  -5   7   8       33.94      132.88     26.40 o 
  -4   7   8     3055.47     2687.44     56.49 o 
  -3   7   8      196.54      144.78     20.98 o 
  -2   7   8      125.18      180.48     20.08 o 
  -1   7   8     3964.16     4003.55     55.91 o 
   0   7   8      487.70      833.74     27.61 o 
   1   7   8      710.49      944.84     23.86 o 
   2   7   8      322.71      520.94     21.00 o 
   3   7   8      134.86      320.22     26.50 o 
   4   7   8     4735.03     4601.61     67.99 o 
   5   7   8      123.86      216.68     26.58 o 
   6   7   8        0.13      197.96     32.54 o 
   7   7   8       10.65      232.18     42.97 o 
   8   7   8      561.39      588.77     56.84 o 
   9   7   8       38.17       99.68     47.44 o 
  10   7   8       96.61      172.91     57.39 o 
 -10   8   8     2165.82     2394.84     95.84 o 
  -9   8   8      543.14      477.70     72.84 o 
  -8   8   8      845.74      900.75     59.72 o 
  -7   8   8    10015.70    10134.59    191.88 o 
  -6   8   8    15829.01    15269.97    223.02 o 
  -5   8   8    14975.43    14509.72    193.67 o 
  -4   8   8     4720.79     4660.46     80.10 o 
  -3   8   8     1890.33     2087.99     51.52 o 
  -2   8   8    16398.04    15972.06    187.70 o 
  -1   8   8    40710.02    38849.10    382.90 o 
   0   8   8    18513.67    18384.43    189.70 o 
   1   8   8    29285.64    29599.94    295.15 o 
   2   8   8     5953.14     5291.15     73.71 o 
   3   8   8     6521.61     5978.56     81.42 o 
   4   8   8     8341.03     8468.03    119.16 o 
   5   8   8    20052.43    19561.98    230.04 o 
   6   8   8    16777.36    15917.12    217.06 o 
   7   8   8     6910.29     7314.72    144.34 o 
   8   8   8       56.11       40.86     42.50 o 
   9   8   8     1574.53     1432.43    120.44 o 
  10   8   8     3758.85     3650.03    117.24 o 
 -10   9   8     3451.99     3474.08    126.30 o 
  -9   9   8     3437.41     3419.56    119.42 o 
  -8   9   8    11640.38    11868.17    292.14 o 
  -7   9   8     6107.31     6072.51    107.85 o 
  -6   9   8      282.58      277.32     33.99 o 
  -5   9   8     1023.37     1050.12     42.95 o 
  -4   9   8    13327.72    13194.21    180.54 o 
  -3   9   8    25103.86    24028.13    272.23 o 
  -2   9   8    12551.21    13000.83    168.95 o 
  -1   9   8     1526.88     1430.08     46.18 o 
   0   9   8      254.98      276.41     21.44 o 
   1   9   8     5113.00     4927.57     76.76 o 
   2   9   8    18425.24    19062.33    203.52 o 
   3   9   8    20712.47    19186.00    224.91 o 
   4   9   8     8833.81     9088.57    124.91 o 
   5   9   8      166.63      187.40     29.03 o 
   6   9   8      166.90      250.68     34.97 o 
   7   9   8    10260.13     9238.38    200.66 o 
   8   9   8    11822.62    11270.85    199.90 o 
   9   9   8     2261.75     2068.32     92.82 o 
 -10  10   8       17.61       94.16     60.95 o 
  -9  10   8      428.48      484.51     68.90 o 
  -8  10   8        6.28       71.75     50.64 o 
  -7  10   8     2239.51     2201.01     71.41 o 
  -6  10   8     1653.25     1629.98     55.12 o 
  -5  10   8       84.11      154.57     28.68 o 
  -4  10   8     2228.78     2256.23     63.60 o 
  -3  10   8      743.03      757.97     33.59 o 
  -2  10   8     2664.73     2758.37     53.96 o 
  -1  10   8     1193.87     1203.98     32.11 o 
   0  10   8      726.09      664.33     26.06 o 
   1  10   8      379.50      415.98     21.83 o 
   2  10   8      255.46      290.67     32.07 o 
   3  10   8        4.42       93.45     23.77 o 
   4  10   8     2221.86     2331.42     57.39 o 
   5  10   8      154.33      135.94     28.80 o 
   6  10   8     1486.40     1524.64     56.87 o 
   7  10   8     2182.69     2350.62     85.50 o 
   8  10   8      193.20      418.99     65.15 o 
   9  10   8      547.92      594.28     73.18 o 
  -9  11   8     9366.05     9945.98    218.01 o 
  -8  11   8     9911.70     9365.79    217.61 o 
  -7  11   8     6842.29     7057.48    144.28 o 
  -6  11   8      290.67      250.74     38.40 o 
  -5  11   8    11948.50    11197.96    170.37 o 
  -4  11   8    17384.55    16723.16    205.13 o 
  -3  11   8    39872.62    38416.75    407.66 o 
  -2  11   8    37629.92    37769.77    405.81 o 
  -1  11   8     4421.32     4471.12     67.96 o 
   0  11   8       11.91       83.28     17.71 o 
   1  11   8     3558.11     3841.95     61.02 o 
   2  11   8    30500.43    30175.92    329.92 o 
   3  11   8    27621.46    26844.26    304.17 o 
   4  11   8     9161.56     9760.26    137.46 o 
   5  11   8     7414.16     6895.13    108.79 o 
   6  11   8     2175.93     1946.62     63.77 o 
   7  11   8    10683.51    10434.31    240.56 o 
   8  11   8    10072.79    10751.77    224.59 o 
   9  11   8     8118.73     7500.11    187.09 o 
  -9  12   8      433.99      495.76     68.84 o 
  -8  12   8      421.43      446.68     62.60 o 
  -7  12   8     3099.59     3242.86     97.01 o 
  -6  12   8     3953.42     3949.67     94.19 o 
  -5  12   8     5233.45     4983.88    103.08 o 
  -4  12   8     6880.87     6692.40    114.71 o 
  -3  12   8      325.60      320.98     28.45 o 
  -2  12   8     1856.57     2087.69     49.50 o 
  -1  12   8     7427.47     6904.64    100.51 o 
   0  12   8    18572.65    18914.22    205.25 o 
   1  12   8     3800.73     3617.69     58.81 o 
   2  12   8      133.23      221.99     26.54 o 
   3  12   8       99.51      124.36     26.90 o 
   4  12   8     7567.58     7758.72    118.28 o 
   5  12   8     3148.59     3135.38     80.22 o 
   6  12   8     2579.73     2528.00     82.28 o 
   7  12   8     1627.86     1570.99     82.74 o 
   8  12   8       99.93      149.17     58.78 o 
   9  12   8     1335.82     1411.91     93.34 o 
  -9  13   8      240.17      278.69     66.44 o 
  -8  13   8     3946.30     3742.43    125.28 o 
  -7  13   8     1404.09     1422.28     72.17 o 
  -6  13   8     1098.16     1138.85     68.32 o 
  -5  13   8       42.38       49.70     33.93 o 
  -4  13   8     3106.31     3189.53     77.80 o 
  -3  13   8    11636.75    10907.87    164.71 o 
  -2  13   8     4447.69     5035.34     92.11 o 
  -1  13   8      286.10      291.81     33.03 o 
   0  13   8      515.33      497.72     37.46 o 
   1  13   8     3705.46     3902.95     71.80 o 
   2  13   8     8300.99     8837.23    127.17 o 
   3  13   8    12181.92    11787.58    171.96 o 
   4  13   8     3157.00     3719.01     85.45 o 
   5  13   8       41.09       66.61     34.11 o 
   6  13   8      487.19      471.40     49.76 o 
   7  13   8     2592.38     2827.12    151.57 o 
   8  13   8     5353.25     5673.34    218.65 o 
  -8  14   8      631.06      620.16     69.36 o 
  -7  14   8     3715.46     3347.77    138.41 o 
  -6  14   8    14622.37    15126.48    221.13 o 
  -5  14   8    17389.93    16674.26    232.48 o 
  -4  14   8      608.44      586.26     43.68 o 
  -3  14   8       68.45       82.83     31.53 o 
  -2  14   8    12728.24    12966.55    187.06 o 
  -1  14   8    24607.45    23846.69    293.71 o 
   0  14   8    19660.23    19749.73    248.66 o 
   1  14   8    10107.20     9913.95    138.22 o 
   2  14   8     1225.58     1223.51     64.43 o 
   3  14   8     4835.47     4718.44     98.58 o 
   4  14   8     4371.29     4683.70     98.52 o 
   5  14   8    20976.90    20346.61    275.24 o 
   6  14   8    18446.50    17664.36    276.80 o 
   7  14   8     4125.15     4011.78    126.25 o 
   8  14   8      524.35      474.62     66.05 o 
  -8  15   8      978.36     1082.95    113.20 o 
  -7  15   8      377.22      423.87     55.40 o 
  -6  15   8       55.49       90.95     40.06 o 
  -5  15   8       31.56       84.16     37.28 o 
  -4  15   8     6742.81     6031.93    115.10 o 
  -3  15   8     3467.73     3756.02     99.18 o 
  -2  15   8      709.24      571.74     45.28 o 
  -1  15   8     3707.07     4355.33     86.76 o 
   0  15   8      127.22      146.52     60.84 o 
   1  15   8     3933.38     3808.38     96.46 o 
   2  15   8      157.34       93.79     31.26 o 
   3  15   8     2322.14     2621.73     73.14 o 
   4  15   8     6188.50     5746.11    133.28 o 
   5  15   8      174.18      226.41     42.11 o 
   6  15   8       85.25       91.86     44.49 o 
   7  15   8      131.98      172.74     76.22 o 
   8  15   8     1145.59     1005.15    104.58 o 
  -8  16   8      438.30      499.02     71.78 o 
  -7  16   8     5326.29     5405.76    140.48 o 
  -6  16   8     6360.01     6099.84    127.46 o 
  -5  16   8     6308.96     6400.34    126.42 o 
  -4  16   8     2784.27     2686.85     90.36 o 
  -3  16   8     1455.24     1316.05     90.12 o 
  -2  16   8     1981.53     2152.96    105.34 o 
  -1  16   8     7715.82     7372.97    176.43 o 
   0  16   8    12124.61    11847.89    306.82 o 
   1  16   8     5025.66     5340.81    115.90 o 
   2  16   8      677.08      606.05     50.86 o 
   3  16   8      454.01      507.88     50.56 o 
   4  16   8     4433.31     4549.07    105.43 o 
   5  16   8     7105.20     7158.24    137.30 o 
   6  16   8     3743.83     3914.59    110.34 o 
   7  16   8     2616.00     2766.32    111.02 o 
  -7  17   8     2215.83     2234.49     92.82 o 
  -6  17   8     1550.29     1530.60     70.88 o 
  -5  17   8     2418.88     2640.56     82.22 o 
  -4  17   8    12601.29    11711.43    183.98 o 
  -3  17   8    11189.80    12276.89    207.24 o 
  -2  17   8    13100.43    12703.88    211.57 o 
  -1  17   8     1689.09     2003.82     88.20 o 
   0  17   8     1133.74     1042.48     69.51 o 
   1  17   8     6731.02     6743.93    157.50 o 
   2  17   8    17858.99    17463.45    299.62 o 
   3  17   8    12284.33    12477.39    215.57 o 
   4  17   8     9000.30     9333.23    183.56 o 
   5  17   8     1283.97     1443.28     73.47 o 
   6  17   8     2578.27     2576.27    103.26 o 
   7  17   8     3743.87     3916.71    154.38 o 
  -7  18   8       21.72       32.10     49.79 o 
  -6  18   8       17.82       32.11     43.02 o 
  -5  18   8       69.40       86.20     47.47 o 
  -4  18   8        2.13       54.74     43.25 o 
  -3  18   8     1038.61      977.35     62.41 o 
  -2  18   8       39.13       45.63     38.37 o 
  -1  18   8      129.61      130.92     48.89 o 
   0  18   8      384.31      382.59     55.92 o 
   1  18   8       32.25       45.79     44.76 o 
   2  18   8      818.49      739.01     57.64 o 
   3  18   8      170.37      148.77     44.09 o 
   4  18   8      257.64      272.81     48.40 o 
   5  18   8      177.27      107.51     43.29 o 
   6  18   8      204.80      163.81     58.89 o 
  -6  19   8      362.00      458.13     61.31 o 
  -5  19   8     1468.56     1500.17     80.42 o 
  -4  19   8     8867.34     8746.97    174.53 o 
  -3  19   8     7082.59     7467.36    156.19 o 
  -2  19   8     2724.56     2647.12    104.43 o 
  -1  19   8     3686.89     3923.08    125.87 o 
   0  19   8      338.69      321.07     56.52 o 
   1  19   8     9266.71     9821.16    211.72 o 
   2  19   8     4854.81     4426.08    132.05 o 
   3  19   8     7166.08     7899.40    164.58 o 
   4  19   8     6685.59     6447.73    225.94 o 
   5  19   8      172.52      173.35     49.97 o 
   6  19   8     1312.77     1331.08     84.28 o 
  -5  20   8     6586.53     6450.82    153.25 o 
  -4  20   8      840.99      858.67     67.10 o 
  -3  20   8      106.49       63.43     53.83 o 
  -2  20   8     4199.91     3938.92    158.06 o 
  -1  20   8     9356.89     9082.28    221.50 o 
   0  20   8     9110.57     9171.63    206.94 o 
   1  20   8     5368.68     5295.53    150.07 o 
   2  20   8     1860.11     1771.56     92.69 o 
   3  20   8       76.68      188.68     44.90 o 
   4  20   8     2544.71     2680.04     97.78 o 
   5  20   8     6290.06     6099.31    160.91 o 
  -4  21   8     1067.75     1133.05     87.89 o 
  -3  21   8        9.04       49.78     53.22 o 
  -2  21   8      418.22      379.74     71.89 o 
  -1  21   8      682.49      625.61     69.91 o 
   0  21   8        0.76       27.91     51.24 o 
   1  21   8      182.44      230.41     60.76 o 
   2  21   8       13.19       57.35     54.96 o 
   3  21   8       10.01        4.89     53.85 o 
   4  21   8      472.60      402.96     68.90 o 
  -3  22   8        3.11       34.66     58.42 o 
  -2  22   8     2335.94     2267.81    112.70 o 
  -1  22   8     6000.51     5629.44    162.81 o 
   0  22   8    10504.14    10236.08    229.00 o 
   1  22   8     5384.12     4918.25    153.01 o 
   2  22   8      668.10      648.79     73.53 o 
   3  22   8      213.39      133.10     61.62 o 
  -1  23   8      122.70      213.75     66.79 o 
   0  23   8       84.03      136.93     60.45 o 
   1  23   8      373.32      340.04     70.08 o 
 -10   1   9     5082.32     4853.49    141.86 o 
  -9   1   9      449.52      355.79     59.43 o 
  -8   1   9     4898.39     4773.81    214.36 o 
  -7   1   9    10192.83    10315.85    145.72 o 
  -6   1   9    21026.41    20544.91    243.24 o 
  -5   1   9    26826.82    26079.37    271.24 o 
  -4   1   9     3582.61     3554.67     58.73 o 
  -3   1   9     2669.67     2916.67     65.91 o 
  -2   1   9    15753.03    16295.69    172.65 o 
  -1   1   9    28717.49    29513.06    292.63 o 
   0   1   9    56209.64    56580.90    535.51 o 
   1   1   9    12976.79    12988.73    138.73 o 
   2   1   9     5093.89     5369.13     69.66 o 
   3   1   9       44.94      132.30     16.25 o 
   4   1   9    16605.63    16492.95    190.41 o 
   5   1   9    43773.26    43274.00    427.68 o 
   6   1   9    22042.08    21368.45    271.18 o 
   7   1   9     8623.27     8357.25    138.92 o 
   8   1   9     1548.68     1490.03     76.62 o 
   9   1   9     2184.82     2249.39    105.54 o 
  10   1   9     8686.62     8669.92    228.88 o 
 -10   2   9     3435.35     3671.79    128.31 o 
  -9   2   9     6426.07     5997.99    167.59 o 
  -8   2   9     6390.79     6611.91    154.37 o 
  -7   2   9     5389.15     5245.76     94.72 o 
  -6   2   9     1048.40     1123.65     44.16 o 
  -5   2   9     3748.03     3424.15     68.18 o 
  -4   2   9    17513.84    16767.38    180.91 o 
  -3   2   9    17339.98    16038.36    172.75 o 
  -2   2   9    17878.78    17471.15    185.65 o 
  -1   2   9     4732.09     4846.42     62.53 o 
   0   2   9      244.98      327.18     18.29 o 
   1   2   9    10546.08     9832.42    118.17 o 
   2   2   9    26047.87    24502.31    269.54 o 
   3   2   9    18230.70    17681.79    187.90 o 
   4   2   9    13808.33    12354.36    139.24 o 
   5   2   9     1995.50     2313.14     49.62 o 
   6   2   9     1491.27     1400.53     51.14 o 
   7   2   9     5033.60     4618.56     96.53 o 
   8   2   9     7967.05     7420.40    150.40 o 
   9   2   9     5992.57     5332.77    132.37 o 
  10   2   9     1395.89     1515.73     97.27 o 
 -10   3   9      721.24      734.71     73.75 o 
  -9   3   9       23.76      131.33     52.60 o 
  -8   3   9     1050.82     1109.82     61.85 o 
  -7   3   9      370.93      362.54     36.15 o 
  -6   3   9     3537.71     3358.65     76.09 o 
  -5   3   9     4314.23     4430.62     86.91 o 
  -4   3   9      999.45      854.37     30.69 o 
  -3   3   9       44.89      113.55     24.79 o 
  -2   3   9      193.24      216.91     17.05 o 
  -1   3   9       95.00       95.87     13.15 o 
   0   3   9    11273.15    10335.20    117.75 o 
   1   3   9       54.28       90.93     18.93 o 
   2   3   9        5.54       81.50     17.74 o 
   3   3   9      446.01      576.82     29.98 o 
   4   3   9       69.40       98.21     18.78 o 
   5   3   9     1663.56     1872.60     45.63 o 
   6   3   9      302.09      294.92     37.65 o 
   7   3   9      368.14      276.84     42.73 o 
   8   3   9      624.77      696.26     56.53 o 
   9   3   9       57.25      117.59     49.15 o 
  10   3   9      789.18      825.11    101.41 o 
 -10   4   9     3361.69     3503.37    147.19 o 
  -9   4   9    13227.01    13253.79    251.60 o 
  -8   4   9    13693.53    13798.78    248.21 o 
  -7   4   9     5582.11     5591.34     99.35 o 
  -6   4   9       78.92      117.08     29.51 o 
  -5   4   9     7258.43     6984.13    113.88 o 
  -4   4   9    31344.81    30821.75    342.18 o 
  -3   4   9    42217.78    42796.37    450.04 o 
  -2   4   9    21096.98    20976.66    281.25 o 
  -1   4   9    10659.56    10523.34    121.38 o 
   0   4   9      780.64      718.77     25.92 o 
   1   4   9    16166.39    15376.82    204.78 o 
   2   4   9    26190.54    25030.42    270.92 o 
   3   4   9    38982.27    38580.11    375.48 o 
   4   4   9    19172.19    18217.76    198.86 o 
   5   4   9     2340.57     2428.30     65.57 o 
   6   4   9      496.70      639.31     45.96 o 
   7   4   9     7437.95     6824.52    135.23 o 
   8   4   9    13339.06    12650.69    213.33 o 
   9   4   9    11963.12    11746.76    213.35 o 
  10   4   9     2577.49     2507.33    100.75 o 
 -10   5   9      765.58      771.52     75.14 o 
  -9   5   9       85.61       32.53     50.01 o 
  -8   5   9      483.05      624.30     55.98 o 
  -7   5   9     7499.78     7873.80    123.91 o 
  -6   5   9    15069.65    14595.10    207.97 o 
  -5   5   9     6483.88     5971.69    101.24 o 
  -4   5   9     4624.70     4941.93     82.60 o 
  -3   5   9       29.00       89.11     21.98 o 
  -2   5   9    12806.19    12262.76    146.20 o 
  -1   5   9    19577.28    20067.09    219.98 o 
   0   5   9     9331.98    10065.87    130.10 o 
   1   5   9    15462.21    14762.68    171.29 o 
   2   5   9     2256.83     2613.49     49.52 o 
   3   5   9     2348.14     2496.31     57.56 o 
   4   5   9     8612.03     8561.23    118.37 o 
   5   5   9    10217.57    10158.13    139.39 o 
   6   5   9    16950.44    16426.43    247.98 o 
   7   5   9     3085.81     2815.92    103.49 o 
   8   5   9       30.03      120.31     44.61 o 
   9   5   9     2483.98     2742.65     97.59 o 
  10   5   9     2149.41     2439.36    100.85 o 
 -10   6   9     1875.47     1833.96    115.11 o 
  -9   6   9     3624.24     3454.46    126.58 o 
  -8   6   9     2611.59     2776.38     88.61 o 
  -7   6   9      921.07      789.37     46.10 o 
  -6   6   9       28.11       26.26     28.88 o 
  -5   6   9     3433.35     3530.02     72.47 o 
  -4   6   9    11213.66    11479.28    145.48 o 
  -3   6   9     8319.87     7717.50    130.67 o 
  -2   6   9     5476.00     6342.71     94.04 o 
  -1   6   9     2888.93     2591.71     47.65 o 
   0   6   9       31.60       85.64     16.67 o 
   1   6   9     3882.23     3501.36     63.34 o 
   2   6   9     6812.89     7884.00    109.92 o 
   3   6   9     8034.66     7368.15    105.73 o 
   4   6   9     9435.92    10265.74    132.58 o 
   5   6   9     1937.31     2001.38     53.52 o 
   6   6   9      213.25      421.77     36.71 o 
   7   6   9      913.73      922.72     57.40 o 
   8   6   9     2797.15     3171.24    155.57 o 
   9   6   9     2873.64     2720.00     98.19 o 
  10   6   9      492.70      511.18     65.62 o 
 -10   7   9     2638.96     2345.55    108.17 o 
  -9   7   9      238.44      354.78     70.58 o 
  -8   7   9      377.72      439.64     51.11 o 
  -7   7   9    14587.71    14490.02    193.65 o 
  -6   7   9    19373.21    19881.09    250.57 o 
  -5   7   9    23529.99    22642.56    261.50 o 
  -4   7   9     9142.32     9601.29    130.51 o 
  -3   7   9      336.36      426.29     29.38 o 
  -2   7   9    17044.54    16685.17    198.22 o 
  -1   7   9    48398.53    49023.71    480.36 o 
   0   7   9    34875.79    35166.34    353.34 o 
   1   7   9    24678.38    24426.62    272.80 o 
   2   7   9     7313.89     7333.92    106.10 o 
   3   7   9     5350.57     5382.28     88.23 o 
   4   7   9    15588.80    14618.33    181.09 o 
   5   7   9    23467.46    22968.02    277.84 o 
   6   7   9    21002.90    20912.60    272.08 o 
   7   7   9     8091.15     7274.00    145.27 o 
   8   7   9       29.17       59.19     43.39 o 
   9   7   9     1259.86     1582.34    101.38 o 
  10   7   9     4774.11     4535.12    130.15 o 
 -10   8   9      488.40      447.67     69.94 o 
  -9   8   9      428.61      457.02     56.25 o 
  -8   8   9     2748.07     2648.30    123.85 o 
  -7   8   9     1344.89     1560.87     85.70 o 
  -6   8   9      814.76      944.68     80.39 o 
  -5   8   9     1144.41     1140.34     45.62 o 
  -4   8   9     3680.41     3263.15     71.34 o 
  -3   8   9    12283.56    12578.59    159.01 o 
  -2   8   9     5952.11     5651.67     88.14 o 
  -1   8   9       17.65       34.21     14.96 o 
   0   8   9        2.92       20.07     14.35 o 
   1   8   9     1209.10     1167.07     42.78 o 
   2   8   9     6850.04     6041.35    107.46 o 
   3   8   9     3618.71     4037.87     73.34 o 
   4   8   9      763.22      665.65     34.09 o 
   5   8   9      370.78      511.41     34.68 o 
   6   8   9      150.69      273.52     37.03 o 
   7   8   9      825.63      962.63     59.29 o 
   8   8   9     3173.33     2841.83     94.91 o 
   9   8   9      549.30      646.84     62.85 o 
 -10   9   9      759.67      674.43     76.44 o 
  -9   9   9      667.80      794.81     74.20 o 
  -8   9   9      129.05      142.14     46.99 o 
  -7   9   9     6504.59     6503.96    113.17 o 
  -6   9   9     6474.83     6415.08    107.22 o 
  -5   9   9     1681.98     1693.24     57.52 o 
  -4   9   9     4572.42     4439.53     85.13 o 
  -3   9   9       15.39       10.40     21.45 o 
  -2   9   9     7632.02     7311.47    105.00 o 
  -1   9   9     8240.48     8529.00    101.65 o 
   0   9   9     7825.83     6899.32    106.17 o 
   1   9   9     8571.00     8489.39    113.38 o 
   2   9   9     3411.04     3391.08     63.91 o 
   3   9   9      565.87      616.73     32.23 o 
   4   9   9     5344.15     4943.38     85.37 o 
   5   9   9     5398.46     5604.10     96.76 o 
   6   9   9     7334.24     7057.50    123.55 o 
   7   9   9     4329.87     4348.45    107.70 o 
   8   9   9      458.40      591.34     58.34 o 
   9   9   9      622.88      653.44     63.64 o 
  -9  10   9     8181.74     8154.74    209.36 o 
  -8  10   9    10964.17    11315.49    234.71 o 
  -7  10   9     6480.94     6330.62    137.53 o 
  -6  10   9       39.27       56.66     30.63 o 
  -5  10   9     9456.84     9584.94    136.63 o 
  -4  10   9    24849.48    23345.96    273.03 o 
  -3  10   9    33305.63    33571.59    365.44 o 
  -2  10   9    31308.66    31567.38    339.59 o 
  -1  10   9     5381.31     5943.97     91.46 o 
   0  10   9       57.75      113.96     18.04 o 
   1  10   9     5923.30     5423.26     92.84 o 
   2  10   9    35694.50    35620.47    383.13 o 
   3  10   9    32032.95    31641.64    348.98 o 
   4  10   9     9989.19    10001.10    140.49 o 
   5  10   9     4594.75     4848.45     93.27 o 
   6  10   9      460.90      565.56     43.92 o 
   7  10   9    12584.96    12156.07    205.04 o 
   8  10   9    10171.61    10241.02    189.21 o 
   9  10   9     5106.40     5079.11    153.30 o 
  -9  11   9        6.05       26.19     54.99 o 
  -8  11   9        2.09       65.62     51.76 o 
  -7  11   9       29.48      113.25     39.28 o 
  -6  11   9      107.78      103.08     36.16 o 
  -5  11   9      818.38      832.65     42.56 o 
  -4  11   9      736.86      779.27     57.26 o 
  -3  11   9      316.54      266.86     29.04 o 
  -2  11   9      972.88     1077.94     38.08 o 
  -1  11   9     2936.20     3029.08     58.72 o 
   0  11   9     3232.03     3125.67     63.07 o 
   1  11   9      333.22      428.06     31.35 o 
   2  11   9     2029.93     2284.09     61.80 o 
   3  11   9        3.43       60.63     25.29 o 
   4  11   9     4106.43     4070.53     79.00 o 
   5  11   9     3005.57     3134.80     86.32 o 
   6  11   9       53.23       76.04     33.34 o 
   7  11   9       25.36      241.23     54.40 o 
   8  11   9       96.81      238.93     59.86 o 
   9  11   9      390.07      436.22     68.74 o 
  -9  12   9     3688.32     3719.19    155.03 o 
  -8  12   9     7605.51     7581.90    219.77 o 
  -7  12   9     5983.48     5537.82    144.80 o 
  -6  12   9      324.62      280.82     42.89 o 
  -5  12   9     1491.33     1641.30     61.30 o 
  -4  12   9     5440.65     5326.28    102.13 o 
  -3  12   9    20439.84    20824.91    280.24 o 
  -2  12   9    11388.56    11159.03    150.29 o 
  -1  12   9     1825.25     2331.93     52.37 o 
   0  12   9       40.52       97.31     22.87 o 
   1  12   9     8999.06     8404.63    117.32 o 
   2  12   9    23015.90    23646.70    275.60 o 
   3  12   9    27225.41    27731.41    328.08 o 
   4  12   9     9853.65     9349.04    134.88 o 
   5  12   9      301.02      447.16     36.89 o 
   6  12   9     1389.03     1763.76    104.00 o 
   7  12   9     9067.48     9379.55    204.83 o 
   8  12   9     9950.40    10139.60    221.28 o 
  -8  13   9     1512.00     1243.77     83.35 o 
  -7  13   9     4245.35     4539.70    130.37 o 
  -6  13   9     8870.51     8290.73    171.41 o 
  -5  13   9    10007.78    10447.61    190.42 o 
  -4  13   9     1044.91     1046.77     50.75 o 
  -3  13   9      828.21      724.38     42.62 o 
  -2  13   9     8494.94     7775.70    141.53 o 
  -1  13   9    17250.51    17780.49    232.93 o 
   0  13   9    16777.99    15879.08    210.11 o 
   1  13   9     7612.12     7899.14    116.36 o 
   2  13   9     2013.56     2162.59     57.02 o 
   3  13   9     1252.03     1438.91     68.70 o 
   4  13   9     9312.02     8744.72    144.10 o 
   5  13   9    12082.49    12409.42    211.55 o 
   6  13   9    14403.66    13179.55    313.92 o 
   7  13   9     2757.64     2972.18    160.75 o 
   8  13   9      200.26      326.63     62.64 o 
  -8  14   9      277.12      286.86     62.26 o 
  -7  14   9        6.81       93.44     49.80 o 
  -6  14   9       78.85       96.04     40.83 o 
  -5  14   9      389.70      386.33     44.22 o 
  -4  14   9      531.94      510.87     43.68 o 
  -3  14   9       15.69       17.20     29.42 o 
  -2  14   9      438.43      353.29     39.60 o 
  -1  14   9     1184.27     1158.10     55.50 o 
   0  14   9      116.69      279.61     40.11 o 
   1  14   9      552.19      565.55     35.38 o 
   2  14   9      859.53     1057.31     70.22 o 
   3  14   9      318.32      369.13     40.03 o 
   4  14   9     1026.87     1195.76     61.97 o 
   5  14   9       12.99       84.13     37.45 o 
   6  14   9      110.64      181.88     44.85 o 
   7  14   9      572.29      744.39     70.83 o 
   8  14   9       93.05       92.79     56.92 o 
  -8  15   9      733.62      715.20     68.06 o 
  -7  15   9     7678.23     7830.77    189.43 o 
  -6  15   9    14094.54    13163.17    245.54 o 
  -5  15   9    11650.99    11550.33    194.55 o 
  -4  15   9     3686.27     3740.64    106.45 o 
  -3  15   9       11.29       36.02     31.05 o 
  -2  15   9     2892.65     2574.13     69.96 o 
  -1  15   9     8122.41     8236.39    151.84 o 
   0  15   9    16219.14    14878.65    265.60 o 
   1  15   9    11879.65    12082.80    232.77 o 
   2  15   9     1557.15     1638.33     68.49 o 
   3  15   9       65.00      152.66     34.69 o 
   4  15   9     5047.94     4499.14    101.53 o 
   5  15   9    13913.11    14081.99    211.31 o 
   6  15   9     8549.72     8415.47    168.08 o 
   7  15   9     2470.37     2551.88    107.80 o 
  -7  16   9      895.93      722.74     73.07 o 
  -6  16   9      542.58      725.67     60.88 o 
  -5  16   9     1529.21     1602.97     68.46 o 
  -4  16   9     9565.45     9922.60    161.52 o 
  -3  16   9     5914.77     5593.57    170.45 o 
  -2  16   9     5988.03     6568.83    176.62 o 
  -1  16   9     4932.07     4547.57    125.30 o 
   0  16   9      586.01      516.33     55.01 o 
   1  16   9     5588.91     5707.74    142.04 o 
   2  16   9     8371.91     8751.11    222.11 o 
   3  16   9    12368.98    11661.02    204.39 o 
   4  16   9     4869.54     5307.80    112.02 o 
   5  16   9       24.24       62.98     37.66 o 
   6  16   9     3908.99     4012.30    112.81 o 
   7  16   9     5042.55     5125.64    203.97 o 
  -7  17   9      346.41      373.95     66.38 o 
  -6  17   9      854.72      896.17     60.56 o 
  -5  17   9     1449.02     1350.46     66.48 o 
  -4  17   9      625.08      665.51     52.28 o 
  -3  17   9      186.93      167.35     52.40 o 
  -2  17   9      110.27       27.17     46.63 o 
  -1  17   9     2526.01     2746.47    130.35 o 
   0  17   9     4374.11     4061.08    123.60 o 
   1  17   9     1827.04     1906.00     86.99 o 
   2  17   9     1890.04     2101.59     89.23 o 
   3  17   9        5.47       94.49     42.00 o 
   4  17   9     1311.84     1312.24     69.04 o 
   5  17   9      756.98      798.30     63.84 o 
   6  17   9     1425.42     1653.39    105.95 o 
  -6  18   9       79.37       94.12     45.30 o 
  -5  18   9     3230.75     3425.85    106.96 o 
  -4  18   9    11475.82    11510.24    241.91 o 
  -3  18   9    13072.92    12762.14    254.29 o 
  -2  18   9     6165.32     6836.85    183.19 o 
  -1  18   9     2782.77     2700.39    105.43 o 
   0  18   9      398.41      421.00     59.12 o 
   1  18   9    12833.32    12340.48    245.34 o 
   2  18   9    15402.40    15460.42    311.39 o 
   3  18   9    11632.11    11564.57    243.61 o 
   4  18   9     9584.30     9446.17    186.40 o 
   5  18   9      412.58      385.61     56.63 o 
   6  18   9     2092.43     2135.74     99.38 o 
  -6  19   9     2866.92     2729.97    102.38 o 
  -5  19   9     3025.06     3075.56    159.80 o 
  -4  19   9      283.44      231.66     62.79 o 
  -3  19   9      285.00      187.35     57.47 o 
  -2  19   9      264.23      258.91     57.34 o 
  -1  19   9     3112.17     2987.57    112.70 o 
   0  19   9     2340.59     2165.16     99.17 o 
   1  19   9      727.00      645.68     66.15 o 
   2  19   9      535.05      579.23     66.13 o 
   3  19   9       12.62       63.01     52.96 o 
   4  19   9     2351.64     2208.17     87.90 o 
   5  19   9     2893.30     2909.73    141.17 o 
  -5  20   9      883.42      732.75     79.28 o 
  -4  20   9     4454.48     4289.51    140.49 o 
  -3  20   9     1416.34     1445.65     90.37 o 
  -2  20   9     1745.40     1607.51     94.60 o 
  -1  20   9     1801.65     1705.87     91.70 o 
   0  20   9      520.52      526.69     93.11 o 
   1  20   9     2294.96     2292.55    104.82 o 
   2  20   9      999.47     1286.76     86.40 o 
   3  20   9     2725.51     2563.50    110.05 o 
   4  20   9     2417.05     2699.67    101.20 o 
  -4  21   9     3214.61     3458.77    132.20 o 
  -3  21   9        7.20        1.92     55.55 o 
  -2  21   9     3673.71     3582.99    130.94 o 
  -1  21   9     7880.73     7230.12    186.08 o 
   0  21   9    13430.72    13340.30    269.05 o 
   1  21   9     8872.93     8656.19    206.66 o 
   2  21   9     1484.09     1589.40     94.28 o 
   3  21   9      183.46      113.44     58.34 o 
  -2  22   9      455.57      372.94     69.44 o 
  -1  22   9       26.48       12.42     55.49 o 
   0  22   9      248.04      187.56     64.17 o 
   1  22   9      203.78      264.59     67.65 o 
   2  22   9     1938.73     1787.43    102.18 o 
 -10   0  10     9217.69     9543.99    297.61 o 
  -9   0  10      132.58       34.51     71.55 o 
  -8   0  10     5496.08     5199.98    189.34 o 
  -7   0  10    18931.50    18686.71    493.87 o 
  -6   0  10    32082.12    32329.90    561.13 o 
  -5   0  10    53755.91    51868.30    889.70 o 
  -4   0  10     3696.73     3664.39     83.18 o 
  -3   0  10       56.51       65.39     23.74 o 
  -2   0  10    12508.11    12598.42    192.29 o 
  -1   0  10    30441.12    29972.01    433.40 o 
   0   0  10    38575.11    36790.98    521.61 o 
   1   0  10    20717.60    20866.69    291.64 o 
   2   0  10     2124.52     2211.03     57.77 o 
   3   0  10     3768.67     3567.61     94.49 o 
   4   0  10    11197.91    11123.11    191.28 o 
   5   0  10    32170.39    29788.19    431.38 o 
   6   0  10    10420.53    10193.90    212.73 o 
   7   0  10     1057.35     1249.64    104.87 o 
   8   0  10      103.85       67.73     68.41 o 
   9   0  10     3388.84     3117.26    166.76 o 
  10   0  10    12540.03    12191.49    370.71 o 
 -10   1  10     1294.51     1418.22     93.10 o 
  -9   1  10      938.88      892.88     73.24 o 
  -8   1  10     1765.83     1824.17     85.53 o 
  -7   1  10     1179.54     1224.35     57.29 o 
  -6   1  10       10.26       48.34     27.34 o 
  -5   1  10       38.52       63.77     29.93 o 
  -4   1  10     4586.60     4259.15     65.85 o 
  -3   1  10     3830.44     3225.26     51.76 o 
  -2   1  10     1166.93     1290.89     33.41 o 
  -1   1  10     2691.26     2461.64     42.97 o 
   0   1  10      565.98      525.61     21.76 o 
   1   1  10     7302.91     7338.62     86.00 o 
   2   1  10     3530.64     3636.74     51.16 o 
   3   1  10     6927.48     6488.91     87.16 o 
   4   1  10     3972.01     4234.95     66.11 o 
   5   1  10       69.34      165.20     24.56 o 
   6   1  10       88.96       90.77     33.61 o 
   7   1  10     3074.67     2807.97     84.30 o 
   8   1  10     3823.79     3581.97    120.19 o 
   9   1  10     1684.76     1836.17    141.61 o 
  10   1  10      742.62      865.80     85.38 o 
 -10   2  10     1954.64     1829.84     96.16 o 
  -9   2  10       21.58       58.42     51.91 o 
  -8   2  10     1630.49     1624.86     83.09 o 
  -7   2  10     5035.75     4868.36    122.88 o 
  -6   2  10     6821.19     6805.69    108.73 o 
  -5   2  10    12944.19    12618.07    163.40 o 
  -4   2  10     1899.56     2023.62     66.50 o 
  -3   2  10     4903.69     4866.41     71.46 o 
  -2   2  10     2466.50     2337.46     43.64 o 
  -1   2  10    12104.39    11905.49    126.58 o 
   0   2  10    33035.21    32967.02    324.61 o 
   1   2  10     9362.76     9243.55    123.20 o 
   2   2  10      312.88      341.23     21.38 o 
   3   2  10     1809.74     1875.41     37.72 o 
   4   2  10     9648.22     9592.27    123.46 o 
   5   2  10     9892.92     8906.45    124.86 o 
   6   2  10     3566.58     3396.77     88.58 o 
   7   2  10     2404.38     2216.45     75.91 o 
   8   2  10      132.76      189.18     55.43 o 
   9   2  10     1244.77     1354.65     88.45 o 
  10   2  10     2674.90     2574.52    136.32 o 
 -10   3  10     3696.96     3866.09    130.45 o 
  -9   3  10    12887.15    12620.91    244.73 o 
  -8   3  10     7975.48     7773.30    172.93 o 
  -7   3  10     3904.19     3957.65     81.49 o 
  -6   3  10      160.54      239.55     43.07 o 
  -5   3  10    13607.35    12701.88    162.37 o 
  -4   3  10    23900.01    22466.09    287.50 o 
  -3   3  10    30888.75    30215.72    330.76 o 
  -2   3  10    32527.67    31636.79    331.01 o 
  -1   3  10     5096.14     5193.72     68.22 o 
   0   3  10      709.21      722.51     19.97 o 
   1   3  10    11906.11    12060.05    148.23 o 
   2   3  10    35962.96    34122.34    371.91 o 
   3   3  10    29678.69    29213.76    313.59 o 
   4   3  10    16960.57    16618.85    246.57 o 
   5   3  10     5362.23     5211.54    123.02 o 
   6   3  10     3814.53     3110.72     84.61 o 
   7   3  10     7609.87     7353.10    145.15 o 
   8   3  10     9126.14     8607.76    165.03 o 
   9   3  10    10664.76    10240.39    224.79 o 
  10   3  10     1680.05     1820.64    195.95 o 
 -10   4  10       42.01       53.12     56.51 o 
  -9   4  10      265.71      303.25     61.71 o 
  -8   4  10       14.94       58.17     49.79 o 
  -7   4  10     5991.68     5978.40    105.36 o 
  -6   4  10     3952.49     4036.36     96.01 o 
  -5   4  10      364.33      385.46     44.38 o 
  -4   4  10     7450.47     7416.13    114.26 o 
  -3   4  10      261.89      215.07     25.67 o 
  -2   4  10      946.25     1065.87     31.42 o 
  -1   4  10      916.41      870.31     30.00 o 
   0   4  10     1972.64     1693.23     40.16 o 
   1   4  10     1294.32     1436.79     39.30 o 
   2   4  10      498.05      359.06     23.57 o 
   3   4  10      111.90      123.50     21.83 o 
   4   4  10     4099.92     4394.04     73.98 o 
   5   4  10      111.39      125.15     25.28 o 
   6   4  10      637.08      591.95     47.52 o 
   7   4  10      437.19      649.48     51.38 o 
   8   4  10     1466.03     1539.40     74.11 o 
   9   4  10      815.89      929.46     74.49 o 
  10   4  10       10.07       47.63     61.58 o 
 -10   5  10     3154.98     3334.69    122.85 o 
  -9   5  10     8610.52     8685.29    191.82 o 
  -8   5  10    13024.28    13205.01    241.60 o 
  -7   5  10     3335.67     3604.92     82.19 o 
  -6   5  10      453.60      652.40     44.49 o 
  -5   5  10     3975.90     3854.52     77.16 o 
  -4   5  10    29158.65    29190.97    321.96 o 
  -3   5  10    28700.32    29246.58    319.43 o 
  -2   5  10     9284.47     9231.46    149.87 o 
  -1   5  10     7947.58     8140.82    103.26 o 
   0   5  10      599.82      800.99     40.77 o 
   1   5  10    16797.52    15666.45    181.83 o 
   2   5  10     9764.12     9452.57    121.91 o 
   3   5  10    22199.12    23023.38    265.50 o 
   4   5  10    16673.09    15001.58    183.23 o 
   5   5  10       16.52      102.52     26.46 o 
   6   5  10      658.92      834.27     50.40 o 
   7   5  10     6058.12     6010.23    128.16 o 
   8   5  10     9490.70     8671.03    169.55 o 
   9   5  10     3672.47     3852.18    113.25 o 
 -10   6  10     2976.92     2856.75    116.16 o 
  -9   6  10       45.85      140.79     67.51 o 
  -8   6  10     1294.11     1722.43     75.18 o 
  -7   6  10     7652.71     7801.38    125.83 o 
  -6   6  10    22981.20    23210.84    278.07 o 
  -5   6  10     9427.15     9258.91    131.78 o 
  -4   6  10     1442.23     1285.46     45.75 o 
  -3   6  10       80.38      259.82     29.15 o 
  -2   6  10    16650.08    16269.08    206.63 o 
  -1   6  10    28401.37    27488.90    305.64 o 
   0   6  10    14147.88    13516.89    179.13 o 
   1   6  10    29106.50    28840.55    311.34 o 
   2   6  10     6652.49     6306.14     94.86 o 
   3   6  10     7697.55     7819.28    168.47 o 
   4   6  10     9709.46     9950.09    151.47 o 
   5   6  10    14942.93    14510.10    181.38 o 
   6   6  10    23107.13    22554.45    317.21 o 
   7   6  10     2778.89     2685.31     85.91 o 
   8   6  10        3.73       55.81     44.97 o 
   9   6  10     2322.99     2445.16    113.26 o 
 -10   7  10       39.88       19.43     65.50 o 
  -9   7  10      954.16      908.72     87.80 o 
  -8   7  10      254.32      356.00     50.46 o 
  -7   7  10        4.18       59.38     34.99 o 
  -6   7  10     1340.40     1250.23     60.17 o 
  -5   7  10      650.05      641.64     38.18 o 
  -4   7  10       76.29      102.66     30.30 o 
  -3   7  10      481.65      430.99     32.31 o 
  -2   7  10     1122.45     1016.22     38.50 o 
  -1   7  10        5.47       22.49     14.99 o 
   0   7  10       50.63       14.96     17.50 o 
   1   7  10       88.76       87.54     20.06 o 
   2   7  10      477.19      527.04     30.80 o 
   3   7  10      915.01      727.87     37.58 o 
   4   7  10      125.44      273.14     28.30 o 
   5   7  10       26.49       66.03     26.43 o 
   6   7  10      912.89     1221.55     60.65 o 
   7   7  10       15.61       71.96     40.36 o 
   8   7  10      342.91      321.59     51.99 o 
   9   7  10      563.05      724.58     65.55 o 
  -9   8  10      377.66      574.83     62.09 o 
  -8   8  10      425.49      501.28     61.23 o 
  -7   8  10    15166.72    15237.81    218.61 o 
  -6   8  10    10705.72    10309.61    148.50 o 
  -5   8  10     7596.57     7407.84    116.83 o 
  -4   8  10     7324.34     7743.64    114.77 o 
  -3   8  10      297.84      345.59     28.91 o 
  -2   8  10    10673.10    10111.75    142.41 o 
  -1   8  10    14798.58    14254.44    169.74 o 
   0   8  10    31865.95    30762.43    338.51 o 
   1   8  10    16665.01    15810.09    189.76 o 
   2   8  10     5510.80     5588.78     92.34 o 
   3   8  10       45.31      107.20     24.72 o 
   4   8  10    15579.30    15506.35    191.65 o 
   5   8  10     9382.29     8901.39    132.06 o 
   6   8  10    11362.36    11542.99    173.90 o 
   7   8  10     8669.61     8603.63    161.16 o 
   8   8  10        8.06       50.71     46.07 o 
   9   8  10     1612.95     1403.95     79.68 o 
  -9   9  10     7442.87     7828.01    191.41 o 
  -8   9  10     6842.39     7116.71    148.68 o 
  -7   9  10     3649.67     3585.96     83.92 o 
  -6   9  10      229.50      193.92     37.01 o 
  -5   9  10    10206.66     9912.39    142.29 o 
  -4   9  10    11531.18    11560.46    156.66 o 
  -3   9  10    20872.30    19706.58    230.07 o 
  -2   9  10    20400.45    21340.60    263.77 o 
  -1   9  10      160.08      176.26     27.00 o 
   0   9  10      317.98      292.06     25.84 o 
   1   9  10     2866.87     2579.34     59.55 o 
   2   9  10    33059.74    32168.56    352.57 o 
   3   9  10    20396.67    19817.51    233.48 o 
   4   9  10     6854.72     7351.87    114.39 o 
   5   9  10     5389.72     4755.91     88.11 o 
   6   9  10     1290.54     1283.27     56.85 o 
   7   9  10     9248.61     9401.70    171.58 o 
   8   9  10     5664.98     5277.61    128.64 o 
   9   9  10     4218.64     4378.21    125.56 o 
  -9  10  10      100.58      142.50     60.52 o 
  -8  10  10      400.33      272.70     58.85 o 
  -7  10  10      498.93      531.11     60.45 o 
  -6  10  10     3018.08     2880.71     72.83 o 
  -5  10  10     1021.53     1056.44     49.94 o 
  -4  10  10      612.24      804.19     40.81 o 
  -3  10  10     1776.35     1732.45     53.21 o 
  -2  10  10     2216.04     2017.69     60.96 o 
  -1  10  10     3164.34     3045.62     68.80 o 
   0  10  10      176.19      227.58     24.51 o 
   1  10  10     4665.97     4671.44     79.88 o 
   2  10  10      617.95      882.78     38.79 o 
   3  10  10      808.08      794.13     39.47 o 
   4  10  10       38.70       63.66     26.68 o 
   5  10  10       92.63      186.59     32.15 o 
   6  10  10     2304.40     2407.59     73.32 o 
   7  10  10       17.94      181.55     44.96 o 
   8  10  10      183.22      485.87     56.86 o 
   9  10  10       46.28      139.66     59.79 o 
  -9  11  10     5915.98     5655.21    157.28 o 
  -8  11  10    12064.20    12772.14    224.66 o 
  -7  11  10     5829.70     5771.72    136.29 o 
  -6  11  10      128.44      281.30     42.54 o 
  -5  11  10     2896.47     2767.09     68.55 o 
  -4  11  10    10393.28    10591.15    145.10 o 
  -3  11  10    29180.09    27748.29    317.21 o 
  -2  11  10    15239.07    14921.50    185.17 o 
  -1  11  10     5667.17     5893.64    100.74 o 
   0  11  10      127.62      228.44     29.01 o 
   1  11  10    12222.74    12588.45    159.77 o 
   2  11  10    22037.10    22257.51    262.59 o 
   3  11  10    28869.82    29111.85    330.58 o 
   4  11  10     8127.63     7741.12    117.67 o 
   5  11  10       43.39      119.31     30.54 o 
   6  11  10     1662.95     1938.30     66.70 o 
   7  11  10    11616.41    11602.24    232.24 o 
   8  11  10    15291.10    14758.00    282.87 o 
  -8  12  10     1412.25     1303.92     76.09 o 
  -7  12  10     1174.79     1193.97     69.52 o 
  -6  12  10     5811.52     6061.24    158.32 o 
  -5  12  10     4218.81     3947.25     91.61 o 
  -4  12  10      825.68      817.79     47.73 o 
  -3  12  10       90.98      111.25     27.35 o 
  -2  12  10      719.64      767.48     42.40 o 
  -1  12  10     8590.95     7905.81    125.58 o 
   0  12  10     3505.80     3649.61    113.60 o 
   1  12  10     7040.80     6291.61    100.57 o 
   2  12  10      231.12      379.97     33.07 o 
   3  12  10     1027.36     1320.04     49.63 o 
   4  12  10     3573.90     3524.36     75.91 o 
   5  12  10     8085.08     7803.71    122.87 o 
   6  12  10     4885.34     4901.83    117.61 o 
   7  12  10      658.82      734.42     69.49 o 
   8  12  10      224.71      518.92     77.70 o 
  -8  13  10     1332.92     1205.47     82.72 o 
  -7  13  10     1132.76     1121.70     70.17 o 
  -6  13  10       21.37      139.65     41.57 o 
  -5  13  10      562.82      498.91     46.30 o 
  -4  13  10      765.92      811.19     56.13 o 
  -3  13  10     6608.79     6352.93    123.46 o 
  -2  13  10    11484.18    10936.10    283.54 o 
  -1  13  10      548.10      592.45     49.29 o 
   0  13  10      181.13      191.43     30.76 o 
   1  13  10       58.50       96.45     26.84 o 
   2  13  10     7612.56     7593.35    114.28 o 
   3  13  10     3384.97     3385.29     74.03 o 
   4  13  10      294.08      343.72     41.06 o 
   5  13  10      352.64      273.01     42.06 o 
   6  13  10       23.79      131.66     46.24 o 
   7  13  10     1103.99     1248.89     80.50 o 
   8  13  10      634.72      536.29     69.32 o 
  -8  14  10     1705.85     1679.46     85.28 o 
  -7  14  10    10181.58    10311.79    351.20 o 
  -6  14  10    13605.95    13557.77    210.04 o 
  -5  14  10    15763.42    14366.48    215.27 o 
  -4  14  10     5487.86     6071.83    127.70 o 
  -3  14  10      233.03      271.05     42.88 o 
  -2  14  10     5857.41     5419.53    116.21 o 
  -1  14  10    16006.20    14559.28    229.44 o 
   0  14  10    33208.47    33330.42    450.93 o 
   1  14  10    18161.38    17593.21    231.77 o 
   2  14  10     3187.75     3706.54     85.69 o 
   3  14  10      188.16      278.96     37.40 o 
   4  14  10     6800.28     6827.71    128.54 o 
   5  14  10    12703.02    12185.47    269.36 o 
   6  14  10     6474.34     7077.74    148.51 o 
   7  14  10     4916.30     4674.07    138.72 o 
  -7  15  10      208.14      268.42     54.16 o 
  -6  15  10      393.04      473.51     53.22 o 
  -5  15  10      891.65      942.72     59.20 o 
  -4  15  10     2406.91     2560.37     78.12 o 
  -3  15  10      548.05      697.79     52.41 o 
  -2  15  10     3033.82     2756.67     85.07 o 
  -1  15  10     1479.36     1694.14     78.41 o 
   0  15  10      277.86      316.51     51.77 o 
   1  15  10     2251.61     2190.83     88.38 o 
   2  15  10     2772.97     3028.82     96.15 o 
   3  15  10     2496.65     2786.03     91.62 o 
   4  15  10     3736.07     3355.91     89.40 o 
   5  15  10        3.82       93.11     39.94 o 
   6  15  10     2287.63     2449.50    103.00 o 
   7  15  10     1004.70     1231.39    209.62 o 
  -7  16  10     2168.20     2323.56     95.75 o 
  -6  16  10     6831.48     7151.75    142.04 o 
  -5  16  10     5853.60     5578.89    119.82 o 
  -4  16  10     1759.81     1956.52     81.13 o 
  -3  16  10      280.98      300.20     55.17 o 
  -2  16  10      689.88      665.72     64.53 o 
  -1  16  10     9989.50     9399.37    197.80 o 
   0  16  10     7201.49     7324.38    177.55 o 
   1  16  10     9674.28     9509.46    201.47 o 
   2  16  10     1734.05     1855.82    122.99 o 
   3  16  10       14.22       23.23     38.35 o 
   4  16  10     3152.45     3272.24     90.36 o 
   5  16  10     6181.22     6257.74    139.17 o 
   6  16  10     5704.31     6054.84    141.65 o 
   7  16  10      847.35     1084.49     81.38 o 
  -6  17  10      146.06      180.06     46.02 o 
  -5  17  10     1337.31     1488.40     76.47 o 
  -4  17  10    11202.00    11041.11    264.04 o 
  -3  17  10    12823.27    12621.20    301.19 o 
  -2  17  10     8226.47     7712.05    179.90 o 
  -1  17  10     6242.98     6448.55    158.82 o 
   0  17  10      180.73      318.87     54.57 o 
   1  17  10    11686.66    11340.90    227.88 o 
   2  17  10    10761.64     9993.99    211.28 o 
   3  17  10    12965.58    13104.98    304.96 o 
   4  17  10     9398.24     8351.20    169.41 o 
   5  17  10       52.10      121.97     48.34 o 
   6  17  10     1501.18     1799.11     92.67 o 
  -6  18  10      725.52      623.36     65.49 o 
  -5  18  10      304.23      321.71     66.22 o 
  -4  18  10       59.34      105.18     55.95 o 
  -3  18  10       37.73       40.53     49.10 o 
  -2  18  10       36.84       42.77     48.74 o 
  -1  18  10      432.61      388.69     58.47 o 
   0  18  10        4.60      113.32     52.02 o 
   1  18  10      199.15      228.44     53.53 o 
   2  18  10        6.42       44.08     48.75 o 
   3  18  10      423.39      358.09     75.44 o 
   4  18  10       28.14       43.85     36.65 o 
   5  18  10       72.87       81.37     41.25 o 
  -5  19  10     2785.62     2781.01    119.95 o 
  -4  19  10     8822.64     8012.48    199.17 o 
  -3  19  10     6204.74     5749.58    159.74 o 
  -2  19  10     7159.53     6516.61    169.68 o 
  -1  19  10     2815.17     2785.83    111.27 o 
   0  19  10       79.97      146.03     55.22 o 
   1  19  10     3744.72     3551.62    145.70 o 
   2  19  10     8022.60     7496.47    280.40 o 
   3  19  10     5720.13     5976.55    162.25 o 
   4  19  10     4917.35     4203.28    137.20 o 
   5  19  10      859.65     1156.20     86.72 o 
  -4  20  10     3063.27     3143.77    132.87 o 
  -3  20  10        8.49       28.15     52.83 o 
  -2  20  10      885.90      840.16     95.05 o 
  -1  20  10     4072.96     4330.23    201.37 o 
   0  20  10    11822.64    11703.71    245.04 o 
   1  20  10     4929.47     4973.26    148.39 o 
   2  20  10     1545.93     1733.85     94.86 o 
   3  20  10       21.11       62.04     53.26 o 
   4  20  10     5713.51     5767.09    215.88 o 
  -3  21  10       19.38       10.05     56.77 o 
  -2  21  10       13.26       25.17     54.97 o 
  -1  21  10     1452.88     1552.53     97.58 o 
   0  21  10       96.49      133.69     60.52 o 
   1  21  10       96.80       57.15     55.43 o 
   2  21  10      503.33      527.82     80.27 o 
   3  21  10      101.65      163.14     59.76 o 
  -1  22  10     8766.79     8868.36    218.08 o 
   0  22  10    10538.86    10264.33    235.78 o 
 -10   1  11     5756.96     5441.32    155.35 o 
  -9   1  11       14.34       19.04     51.51 o 
  -8   1  11     4529.07     4682.47    129.96 o 
  -7   1  11    11760.68    11882.74    260.78 o 
  -6   1  11    20562.38    20174.84    265.26 o 
  -5   1  11    22674.87    21636.82    324.79 o 
  -4   1  11     4724.52     4805.37     81.24 o 
  -3   1  11     1159.40     1147.19     35.92 o 
  -2   1  11     4770.82     4554.07     65.72 o 
  -1   1  11    25558.28    25346.91    256.30 o 
   0   1  11    50416.68    49375.72    723.84 o 
   1   1  11    14492.92    14518.16    156.47 o 
   2   1  11      955.55     1004.62     32.67 o 
   3   1  11      253.23      344.99     24.76 o 
   4   1  11    11737.74    10768.81    140.47 o 
   5   1  11    24701.37    24381.72    307.76 o 
   6   1  11    10018.94     9731.90    193.17 o 
   7   1  11     1828.74     1937.55     88.07 o 
   8   1  11      123.01      207.83     56.41 o 
   9   1  11     2487.25     2447.59    112.09 o 
 -10   2  11     3043.28     3286.48    120.85 o 
  -9   2  11     6794.61     6902.37    169.36 o 
  -8   2  11     4241.98     4194.17    128.83 o 
  -7   2  11     1407.42     1384.06     60.19 o 
  -6   2  11       64.41      109.78     34.74 o 
  -5   2  11     7695.36     7491.03    113.05 o 
  -4   2  11    15129.31    15080.28    186.61 o 
  -3   2  11    16627.95    16158.00    177.76 o 
  -2   2  11    12023.25    11871.69    133.33 o 
  -1   2  11     2095.03     2242.31     42.30 o 
   0   2  11      619.28      738.22     25.23 o 
   1   2  11     8648.11     7954.68    108.69 o 
   2   2  11    18245.62    18437.16    212.07 o 
   3   2  11    18892.50    18023.98    209.05 o 
   4   2  11     6033.59     6324.37     97.74 o 
   5   2  11      110.09      253.87     29.10 o 
   6   2  11     2269.18     2427.85     89.22 o 
   7   2  11     6068.55     5815.83    147.04 o 
   8   2  11     6878.29     6932.62    169.90 o 
   9   2  11     5029.51     5179.01    256.58 o 
 -10   3  11      887.24      866.75     80.34 o 
  -9   3  11       83.87       77.31     57.37 o 
  -8   3  11      381.69      288.84     55.86 o 
  -7   3  11       52.68       62.89     36.32 o 
  -6   3  11      455.15      466.44     42.98 o 
  -5   3  11     2502.49     2340.19     58.64 o 
  -4   3  11       12.32       13.26     23.22 o 
  -3   3  11      300.65      299.69     27.32 o 
  -2   3  11       84.57       51.80     16.38 o 
  -1   3  11     2053.39     2020.04     45.01 o 
   0   3  11     2627.71     2636.56     50.20 o 
   1   3  11       29.64       86.86     20.81 o 
   2   3  11      603.35      795.50     36.16 o 
   3   3  11      946.13      905.63     35.97 o 
   4   3  11     2007.99     2252.37     54.60 o 
   5   3  11     3277.39     3208.41     92.76 o 
   6   3  11      696.81      655.85     48.25 o 
   7   3  11       13.34      235.99     50.75 o 
   8   3  11      571.77      681.02     82.92 o 
   9   3  11      285.04      434.83     68.02 o 
 -10   4  11     5061.11     4997.11    148.84 o 
  -9   4  11    11586.51    11919.96    236.45 o 
  -8   4  11    12341.06    12420.62    302.48 o 
  -7   4  11     4704.51     4667.99     93.48 o 
  -6   4  11       52.42      104.97     30.97 o 
  -5   4  11     4080.94     4139.00     80.72 o 
  -4   4  11    20360.86    19575.80    228.71 o 
  -3   4  11    24891.45    24579.66    276.25 o 
  -2   4  11    16092.64    15614.74    173.98 o 
  -1   4  11     6509.10     6599.35     82.97 o 
   0   4  11      785.26      823.50     34.38 o 
   1   4  11    19733.22    19036.21    214.05 o 
   2   4  11    29220.33    28732.84    318.41 o 
   3   4  11    23982.71    24126.42    275.89 o 
   4   4  11    13800.49    14097.18    173.89 o 
   5   4  11      234.81      272.33     30.05 o 
   6   4  11     5489.30     4860.43    146.56 o 
   7   4  11     9314.80     8857.84    164.53 o 
   8   4  11    12806.09    12271.29    246.25 o 
   9   4  11     7466.62     6810.81    182.90 o 
 -10   5  11      784.89      725.87     99.60 o 
  -9   5  11      243.71      239.86     60.66 o 
  -8   5  11     1386.95     1237.90     77.24 o 
  -7   5  11     6049.95     6298.83    110.26 o 
  -6   5  11     9791.15     9344.99    152.22 o 
  -5   5  11     2797.67     2818.63     71.57 o 
  -4   5  11     1746.60     1565.73     67.36 o 
  -3   5  11       98.79       64.20     23.43 o 
  -2   5  11     4406.20     4242.53     72.02 o 
  -1   5  11    13012.78    12663.29    145.26 o 
   0   5  11     4182.39     4269.81     68.21 o 
   1   5  11    14177.20    13311.21    163.03 o 
   2   5  11     1389.69     1605.70     45.69 o 
   3   5  11     3119.09     3542.83     69.00 o 
   4   5  11     6164.29     5678.91     92.74 o 
   5   5  11     5205.72     5126.26     95.07 o 
   6   5  11     8033.90     7938.28    146.93 o 
   7   5  11     2453.06     2468.46     85.66 o 
   8   5  11      568.15      523.61     66.17 o 
   9   5  11      733.26      690.62     76.87 o 
  -9   6  11     5013.61     4818.00    140.29 o 
  -8   6  11     3114.38     3005.47    126.02 o 
  -7   6  11     1694.19     1548.20     86.78 o 
  -6   6  11     1185.29     1143.44     72.02 o 
  -5   6  11      685.68      743.29     40.03 o 
  -4   6  11     6213.41     6243.74    101.69 o 
  -3   6  11     5378.21     5228.42     96.33 o 
  -2   6  11     5889.88     6121.34     88.76 o 
  -1   6  11     3327.96     2860.81     57.34 o 
   0   6  11      259.43      243.90     22.38 o 
   1   6  11     3438.93     3872.92     70.85 o 
   2   6  11     5658.43     5593.75     86.27 o 
   3   6  11     4455.05     3996.18     71.53 o 
   4   6  11      920.86     1064.12     43.25 o 
   5   6  11        6.81      133.75     29.03 o 
   6   6  11     2216.28     1840.75     71.80 o 
   7   6  11     2288.75     2282.99    111.18 o 
   8   6  11     1876.17     1909.41     80.85 o 
   9   6  11     2644.21     2360.67    151.78 o 
  -9   7  11       30.14       68.57     65.69 o 
  -8   7  11     1269.91     1411.43    110.28 o 
  -7   7  11    13928.05    13680.46    188.49 o 
  -6   7  11    16684.24    16551.05    211.52 o 
  -5   7  11     8068.61     7573.58    119.48 o 
  -4   7  11     5501.90     5221.94     91.11 o 
  -3   7  11       43.71       93.94     32.75 o 
  -2   7  11    12162.76    11677.81    147.99 o 
  -1   7  11    27834.07    25836.24    309.78 o 
   0   7  11    25281.02    25011.76    286.87 o 
   1   7  11    22292.13    21618.55    247.47 o 
   2   7  11     1413.13     1677.90     45.79 o 
   3   7  11     4724.94     4775.56     81.43 o 
   4   7  11    14941.18    14409.97    206.14 o 
   5   7  11    17619.25    16924.12    213.48 o 
   6   7  11    11637.12    11576.65    193.12 o 
   7   7  11     6354.14     6160.12    136.75 o 
   8   7  11      267.62      203.67     50.14 o 
   9   7  11     1988.57     2090.13    113.89 o 
  -9   8  11     1143.75     1247.88     94.62 o 
  -8   8  11     2677.88     2794.72     95.43 o 
  -7   8  11      593.96      639.86     52.10 o 
  -6   8  11        5.86       58.04     33.12 o 
  -5   8  11      250.83      225.31     36.18 o 
  -4   8  11      543.91      647.81     38.92 o 
  -3   8  11     2190.18     2256.32     56.22 o 
  -2   8  11     2896.67     2810.80     65.02 o 
  -1   8  11      172.45      323.25     35.67 o 
   0   8  11       40.01       11.30     19.33 o 
   1   8  11      425.15      410.94     29.58 o 
   2   8  11     5908.27     6073.76     93.49 o 
   3   8  11     5555.39     5861.63     93.85 o 
   4   8  11      180.95      235.47     30.82 o 
   5   8  11        4.96      107.98     29.48 o 
   6   8  11      665.16      813.04     54.35 o 
   7   8  11     3542.71     3389.11     99.21 o 
   8   8  11     1528.00     1416.62     74.63 o 
   9   8  11      626.60      798.23     71.09 o 
  -9   9  11      414.27      389.01     66.18 o 
  -8   9  11      574.23      701.51     56.83 o 
  -7   9  11     5447.47     5398.54    114.72 o 
  -6   9  11     7715.01     7643.50    125.86 o 
  -5   9  11     6362.49     5804.24    100.28 o 
  -4   9  11     4581.43     4479.01     83.13 o 
  -3   9  11       11.46       82.69     26.22 o 
  -2   9  11     3393.76     3688.12    104.77 o 
  -1   9  11    17008.24    16225.85    218.49 o 
   0   9  11     7237.76     8019.14    133.06 o 
   1   9  11     9971.63    10180.41    136.87 o 
   2   9  11     1007.29     1194.51     44.30 o 
   3   9  11      822.91      860.80     48.48 o 
   4   9  11     4387.69     4422.88     84.52 o 
   5   9  11     3383.42     3656.04     77.32 o 
   6   9  11     7097.99     6834.06    162.56 o 
   7   9  11     2252.30     2566.80     90.07 o 
   8   9  11       16.85       89.17     47.87 o 
   9   9  11      381.93      420.45     63.79 o 
  -9  10  11     7625.46     8458.32    197.38 o 
  -8  10  11    11296.00    11414.10    223.78 o 
  -7  10  11     5786.88     5828.86    134.70 o 
  -6  10  11        4.22       16.66     36.03 o 
  -5  10  11     3007.55     3199.39     85.98 o 
  -4  10  11     7791.79     7903.61    126.88 o 
  -3  10  11    22844.96    23367.48    271.88 o 
  -2  10  11    15593.03    14471.26    202.64 o 
  -1  10  11     1722.63     2074.66     61.62 o 
   0  10  11       49.74      124.91     29.42 o 
   1  10  11     5966.26     6171.39     94.81 o 
   2  10  11    26396.46    26786.52    307.31 o 
   3  10  11    19155.10    19026.62    232.55 o 
   4  10  11     3871.96     3903.15     81.79 o 
   5  10  11       26.25       92.55     30.67 o 
   6  10  11     2731.47     2889.57     94.91 o 
   7  10  11    10792.60    10410.92    188.52 o 
   8  10  11    11477.62    11004.38    205.22 o 
  -8  11  11      619.82      702.66     64.32 o 
  -7  11  11        6.76       35.62     39.19 o 
  -6  11  11       27.53       25.20     36.15 o 
  -5  11  11       10.79       49.91     30.55 o 
  -4  11  11      322.91      394.13     37.29 o 
  -3  11  11      435.11      432.20     37.76 o 
  -2  11  11        9.49        6.90     26.94 o 
  -1  11  11     1038.85     1035.72     46.60 o 
   0  11  11     3657.29     3236.87    131.04 o 
   1  11  11        5.98       40.74     24.21 o 
   2  11  11      255.09      229.75     29.75 o 
   3  11  11        4.40       56.99     27.29 o 
   4  11  11      417.59      405.73     36.00 o 
   5  11  11      624.55      480.71     39.59 o 
   6  11  11      219.09      194.13     39.86 o 
   7  11  11       59.33      216.28     54.51 o 
   8  11  11       29.55      195.79     58.45 o 
  -8  12  11     7660.51     6953.41    156.79 o 
  -7  12  11     2346.96     2521.70     84.61 o 
  -6  12  11      188.48      273.86     44.70 o 
  -5  12  11     3498.45     3861.50     93.17 o 
  -4  12  11    10395.66     9941.60    159.66 o 
  -3  12  11    16915.49    17308.89    234.85 o 
  -2  12  11    15620.14    14505.68    208.87 o 
  -1  12  11     1633.85     1536.95     55.59 o 
   0  12  11      611.86      671.47     40.60 o 
   1  12  11     2584.35     2752.63     70.23 o 
   2  12  11    14720.12    14335.12    192.73 o 
   3  12  11    13965.75    13905.61    183.09 o 
   4  12  11     3729.11     3558.58     79.10 o 
   5  12  11      863.47      837.62     54.56 o 
   6  12  11       78.04       84.50     42.10 o 
   7  12  11     5137.32     5157.94    143.87 o 
   8  12  11     6158.99     6157.75    166.36 o 
  -8  13  11     1330.56     1382.52     79.50 o 
  -7  13  11     4878.02     4795.76    114.65 o 
  -6  13  11     9680.49     9625.75    165.65 o 
  -5  13  11     8134.63     8133.79    145.15 o 
  -4  13  11     3924.22     3770.18    100.87 o 
  -3  13  11        6.57       57.85     36.72 o 
  -2  13  11     3952.10     4063.48    100.79 o 
  -1  13  11    10178.64     9696.54    151.12 o 
   0  13  11    21400.09    21078.56    275.22 o 
   1  13  11    10037.75    10926.21    163.21 o 
   2  13  11     1732.89     1698.84     54.20 o 
   3  13  11      177.04      159.68     31.63 o 
   4  13  11     2022.15     2340.20     74.36 o 
   5  13  11    10103.08     9937.03    165.39 o 
   6  13  11     5083.55     5167.13    124.81 o 
   7  13  11     2152.63     2369.08    103.29 o 
  -7  14  11      303.86      286.71     54.62 o 
  -6  14  11      108.19      107.31     43.78 o 
  -5  14  11        4.58       64.34     43.02 o 
  -4  14  11       40.60       60.04     40.14 o 
  -3  14  11     1896.47     1880.67     87.92 o 
  -2  14  11      380.25      398.87     45.37 o 
  -1  14  11      221.51      257.88     41.50 o 
   0  14  11       55.48       79.44     36.61 o 
   1  14  11       24.37       49.60     31.41 o 
   2  14  11      420.48      575.13     66.55 o 
   3  14  11       23.09        7.95     33.13 o 
   4  14  11        3.61       86.08     36.64 o 
   5  14  11      642.45      802.79     54.62 o 
   6  14  11      619.50      727.85     60.17 o 
   7  14  11        1.76       42.76     42.14 o 
  -7  15  11     4310.73     4136.87    120.00 o 
  -6  15  11    10428.97    10244.64    196.18 o 
  -5  15  11    11286.54    11259.67    205.46 o 
  -4  15  11     3693.80     3540.72    104.24 o 
  -3  15  11       20.36      115.44     48.59 o 
  -2  15  11     1668.88     1776.93     73.19 o 
  -1  15  11    12501.89    12529.02    232.52 o 
   0  15  11    13728.07    13623.22    322.84 o 
   1  15  11     7404.70     8208.11    181.03 o 
   2  15  11     2542.94     2443.42     94.11 o 
   3  15  11     1328.81     1288.28     72.74 o 
   4  15  11     5948.18     6118.74    154.19 o 
   5  15  11    10464.20    10614.76    193.97 o 
   6  15  11    10309.32    10447.70    195.26 o 
   7  15  11     3631.82     3955.02    128.63 o 
  -6  16  11        0.63       41.63     46.53 o 
  -5  16  11     1714.05     1882.27     84.22 o 
  -4  16  11     6632.84     6642.07    146.86 o 
  -3  16  11     6258.92     6229.75    138.32 o 
  -2  16  11     2681.52     2769.14     89.09 o 
  -1  16  11     2394.09     2002.23     90.32 o 
   0  16  11      335.29      328.42     66.66 o 
   1  16  11     7652.69     7677.75    177.39 o 
   2  16  11     4639.34     4424.93    144.85 o 
   3  16  11     7127.50     6209.11    154.01 o 
   4  16  11     6754.17     6798.92    149.75 o 
   5  16  11      119.87      155.40     46.04 o 
   6  16  11     1749.20     1555.42     78.90 o 
  -6  17  11     1791.38     1752.82     90.24 o 
  -5  17  11      665.91      715.93     64.29 o 
  -4  17  11     1280.15     1106.92     72.32 o 
  -3  17  11       21.04       24.78     49.28 o 
  -2  17  11      293.91      439.14     62.30 o 
  -1  17  11      787.43      875.81     73.34 o 
   0  17  11     2120.09     2182.58    123.17 o 
   1  17  11     1192.15     1359.35    122.55 o 
   2  17  11       72.04       46.80     49.33 o 
   3  17  11       76.82       94.44     52.34 o 
   4  17  11     1150.04     1164.77     68.28 o 
   5  17  11     2034.34     2251.53    141.65 o 
   6  17  11      455.78      278.43     44.61 o 
  -5  18  11     1742.25     1962.32    177.60 o 
  -4  18  11    11209.73    10855.93    234.54 o 
  -3  18  11    10136.44    10349.47    225.37 o 
  -2  18  11    10531.89    10112.12    222.39 o 
  -1  18  11     6018.67     5653.97    154.91 o 
   0  18  11       78.54      103.52     52.51 o 
   1  18  11     3719.65     3831.32    176.68 o 
   2  18  11     8433.63     7716.76    184.32 o 
   3  18  11     7713.50     7287.40    181.00 o 
   4  18  11     4074.87     4156.91    132.72 o 
   5  18  11     1064.32      849.66     78.98 o 
  -4  19  11      688.01      769.51     78.41 o 
  -3  19  11       17.80        5.02     52.45 o 
  -2  19  11     1017.52      978.52     80.45 o 
  -1  19  11     2670.64     2685.06    112.10 o 
   0  19  11     6230.67     6370.35    168.69 o 
   1  19  11     2260.86     2586.50    110.32 o 
   2  19  11      186.06      188.14     59.75 o 
   3  19  11       18.24       49.84     54.67 o 
   4  19  11     2104.60     2045.84    105.01 o 
  -3  20  11     2665.34     2447.35    115.81 o 
  -2  20  11     1710.83     1730.77     96.39 o 
  -1  20  11     2524.40     2529.44    116.04 o 
   0  20  11       38.66      108.26     57.27 o 
   1  20  11     2102.96     1907.97    102.49 o 
   2  20  11      851.33      748.23     86.61 o 
   3  20  11     1738.70     1989.77    110.86 o 
  -2  21  11     1639.60     1886.04    105.36 o 
  -1  21  11     9448.36     9287.92    320.46 o 
   0  21  11    11755.48    11960.60    258.45 o 
   1  21  11     5922.34     6044.99    195.37 o 
 -10   0  12     4269.02     4278.44    199.01 o 
  -9   0  12      337.26      331.28     92.77 o 
  -8   0  12     1944.55     2043.51    132.48 o 
  -7   0  12     6781.19     7264.88    189.29 o 
  -6   0  12     7768.82     7622.78    184.47 o 
  -5   0  12    14405.52    14258.20    282.40 o 
  -4   0  12     4201.18     4222.13    122.89 o 
  -3   0  12     3012.19     2841.14     76.01 o 
  -2   0  12     6987.58     7077.58    133.57 o 
  -1   0  12    21068.53    20107.92    441.06 o 
   0   0  12    70765.89    70949.29   1183.76 o 
   1   0  12     6531.27     5943.06    206.39 o 
   2   0  12       68.67      206.05     40.90 o 
   3   0  12     1793.94     1762.57     79.45 o 
   4   0  12    33213.77    31427.59    530.81 o 
   5   0  12    34735.10    31503.61    546.90 o 
   6   0  12    10646.28    10605.38    298.36 o 
   7   0  12     4423.58     4280.06    179.99 o 
   8   0  12      271.22      317.28     88.04 o 
   9   0  12     1156.42     1186.52    132.01 o 
 -10   1  12      492.02      419.96     70.99 o 
  -9   1  12     2825.24     2805.92    109.96 o 
  -8   1  12      233.56      159.21     54.31 o 
  -7   1  12      397.30      343.74     43.03 o 
  -6   1  12       72.82       63.02     34.89 o 
  -5   1  12     3166.45     3095.87     75.80 o 
  -4   1  12     2298.41     2286.07     67.88 o 
  -3   1  12     6039.20     6056.92     85.83 o 
  -2   1  12    10680.35    10721.40    124.31 o 
  -1   1  12      613.56      720.66     38.48 o 
   0   1  12      108.13      226.39     20.55 o 
   1   1  12     1733.17     1778.50     43.04 o 
   2   1  12    14977.53    14318.15    198.18 o 
   3   1  12     7090.99     6985.35    112.66 o 
   4   1  12     1447.68     1602.55     54.75 o 
   5   1  12     1799.34     1877.56    111.14 o 
   6   1  12      653.49      705.10     60.41 o 
   7   1  12     1546.91     1775.28    114.97 o 
   8   1  12      869.16      898.05     80.39 o 
   9   1  12     3457.89     3482.14    131.20 o 
  -9   2  12        7.97       25.77     54.51 o 
  -8   2  12     2925.21     3183.32    111.77 o 
  -7   2  12     1087.27     1005.26     55.15 o 
  -6   2  12     9645.16     9962.68    159.86 o 
  -5   2  12    12350.01    12035.67    176.41 o 
  -4   2  12     1188.08     1235.20     43.43 o 
  -3   2  12       46.89       85.46     24.81 o 
  -2   2  12     1676.92     1732.48     39.75 o 
  -1   2  12    20423.04    19676.93    211.36 o 
   0   2  12     9401.37     9278.04    123.19 o 
   1   2  12    13215.59    12875.22    160.04 o 
   2   2  12      104.05      179.27     22.96 o 
   3   2  12      442.07      547.38     31.29 o 
   4   2  12     4008.36     3841.16     92.69 o 
   5   2  12    11157.42    11188.43    166.67 o 
   6   2  12     5548.04     5554.50    135.64 o 
   7   2  12      240.88      217.25     54.05 o 
   8   2  12      571.80      849.58     75.65 o 
   9   2  12     1235.79     1439.68    124.72 o 
  -9   3  12     6623.30     6924.94    170.68 o 
  -8   3  12    11013.87    10573.00    236.88 o 
  -7   3  12     3206.29     2995.40     84.09 o 
  -6   3  12        1.16       43.75     33.34 o 
  -5   3  12     1935.88     2032.31     60.48 o 
  -4   3  12    21716.34    20772.30    263.22 o 
  -3   3  12    29784.88    29846.44    353.01 o 
  -2   3  12    19293.29    19067.09    223.21 o 
  -1   3  12    15284.76    15300.52    168.90 o 
   0   3  12      811.78      920.67     35.75 o 
   1   3  12    22271.19    22329.58    252.97 o 
   2   3  12    21156.81    20627.38    233.59 o 
   3   3  12    21842.83    22114.02    258.56 o 
   4   3  12     9407.61     8946.61    126.80 o 
   5   3  12      197.45      172.98     34.54 o 
   6   3  12     2287.68     2421.63    105.88 o 
   7   3  12     7740.03     7455.49    172.23 o 
   8   3  12    15266.26    15252.02    290.79 o 
   9   3  12     4564.58     4431.84    181.45 o 
  -9   4  12       64.97       44.24     55.18 o 
  -8   4  12       35.48       92.52     51.99 o 
  -7   4  12       52.38       94.66     38.45 o 
  -6   4  12      377.11      404.70     37.86 o 
  -5   4  12      355.92      363.82     34.39 o 
  -4   4  12       33.87       30.54     27.27 o 
  -3   4  12      571.03      605.38     45.06 o 
  -2   4  12      906.33      822.06     33.25 o 
  -1   4  12     1210.49     1050.21     37.24 o 
   0   4  12      953.44     1094.65     36.89 o 
   1   4  12      839.58      853.27     32.93 o 
   2   4  12        7.25       73.67     21.34 o 
   3   4  12     8344.44     7443.08    107.85 o 
   4   4  12      444.14      433.28     33.32 o 
   5   4  12      889.04      808.41     40.58 o 
   6   4  12     1495.12     1501.44     75.42 o 
   7   4  12       77.13      151.75     51.37 o 
   8   4  12        4.70      262.88     58.98 o 
   9   4  12        8.74      173.71     67.56 o 
  -9   5  12     9700.22    10151.20    215.93 o 
  -8   5  12     6002.09     6046.21    153.98 o 
  -7   5  12     3862.11     3653.44    106.24 o 
  -6   5  12     1297.85     1285.88     60.03 o 
  -5   5  12     4256.64     4407.93     84.38 o 
  -4   5  12    12593.35    12305.90    163.05 o 
  -3   5  12    13089.18    12948.28    166.15 o 
  -2   5  12    17477.35    17185.35    201.32 o 
  -1   5  12     3762.93     3804.90     66.92 o 
   0   5  12      880.76     1102.66     40.52 o 
   1   5  12     9418.01     9230.87    125.08 o 
   2   5  12    20458.12    20297.18    239.40 o 
   3   5  12     7599.14     7578.30    109.55 o 
   4   5  12     4922.44     4875.79    113.01 o 
   5   5  12      535.26      675.80     39.95 o 
   6   5  12     4860.58     4946.05    152.00 o 
   7   5  12     5545.02     5266.89    143.32 o 
   8   5  12     5180.16     5300.63    149.54 o 
   9   5  12     6958.26     6862.95    183.57 o 
  -9   6  12       61.68      101.00     58.73 o 
  -8   6  12      998.83      935.43     72.73 o 
  -7   6  12    12323.39    12537.72    178.64 o 
  -6   6  12    10387.97    10448.84    151.19 o 
  -5   6  12     6648.41     6712.65    110.20 o 
  -4   6  12     8419.21     8427.58    140.60 o 
  -3   6  12       85.53       83.68     24.87 o 
  -2   6  12    11520.92    11317.24    163.14 o 
  -1   6  12    19844.12    18664.51    283.44 o 
   0   6  12    23051.82    22484.84    264.42 o 
   1   6  12    11219.76    11231.94    147.68 o 
   2   6  12     5283.80     4993.03     81.94 o 
   3   6  12     3325.25     2937.61     64.45 o 
   4   6  12    10466.75    10406.54    141.50 o 
   5   6  12    10331.67    10136.60    146.91 o 
   6   6  12     7552.38     7317.20    154.17 o 
   7   6  12     7728.29     7800.54    176.69 o 
   8   6  12      119.87      167.39     59.40 o 
   9   6  12     2126.04     1966.02    110.21 o 
  -9   7  12      205.55      189.81     60.23 o 
  -8   7  12      174.54      117.94     56.54 o 
  -7   7  12       83.06       82.90     45.72 o 
  -6   7  12      100.64       66.48     34.00 o 
  -5   7  12       28.04       68.38     32.80 o 
  -4   7  12      469.95      657.72     38.13 o 
  -3   7  12      392.28      331.93     44.79 o 
  -2   7  12      403.95      435.00     34.78 o 
  -1   7  12      937.41      956.18     44.61 o 
   0   7  12        2.57       14.99     20.38 o 
   1   7  12      830.55      657.32     33.43 o 
   2   7  12      233.00      172.17     26.51 o 
   3   7  12     1688.60     1489.56     48.46 o 
   4   7  12     1288.28     1472.87     66.08 o 
   5   7  12       18.11       74.29     29.95 o 
   6   7  12       42.51      192.74     42.20 o 
   7   7  12       18.44       69.44     44.62 o 
   8   7  12      440.11      366.21     64.45 o 
  -9   8  12      295.20      289.93     74.92 o 
  -8   8  12     1469.20     1518.06     79.71 o 
  -7   8  12     6700.98     7316.68    137.66 o 
  -6   8  12    19151.09    18671.00    238.41 o 
  -5   8  12     9932.74    10224.57    160.54 o 
  -4   8  12     5737.96     5461.57     95.85 o 
  -3   8  12      402.27      603.13     45.41 o 
  -2   8  12    11270.06    11462.80    167.04 o 
  -1   8  12    22070.64    22380.30    284.95 o 
   0   8  12    16960.42    16438.06    217.03 o 
   1   8  12    11674.68    12152.36    156.80 o 
   2   8  12     4778.56     4592.49     82.90 o 
   3   8  12     4592.12     4534.97     90.38 o 
   4   8  12     4371.08     4314.97     85.16 o 
   5   8  12    11474.81    11866.18    162.27 o 
   6   8  12    12975.83    12807.25    210.04 o 
   7   8  12     2334.53     2252.24     97.30 o 
   8   8  12       12.81       56.46     49.62 o 
  -9   9  12     3688.22     4096.31    301.83 o 
  -8   9  12     6622.49     6851.56    151.78 o 
  -7   9  12     3033.36     2841.79     88.22 o 
  -6   9  12      301.82      352.44     44.07 o 
  -5   9  12      777.87     1025.43     49.11 o 
  -4   9  12     6205.92     5908.55    109.44 o 
  -3   9  12    16768.44    16144.05    243.71 o 
  -2   9  12     6767.96     6659.17    124.56 o 
  -1   9  12     2738.61     2508.35     65.02 o 
   0   9  12      106.12       83.79     27.55 o 
   1   9  12     5812.45     5944.20     93.97 o 
   2   9  12     7852.11     8219.88    155.98 o 
   3   9  12     7567.12     7231.08    114.08 o 
   4   9  12      393.71      494.33     37.28 o 
   5   9  12      121.39      193.92     36.98 o 
   6   9  12      386.10      530.96     54.30 o 
   7   9  12     6190.04     6461.60    141.87 o 
   8   9  12     5404.46     5181.02    130.74 o 
  -8  10  12       48.19       94.92     52.88 o 
  -7  10  12     1417.00     1615.16     74.31 o 
  -6  10  12     1399.28     1258.03     58.43 o 
  -5  10  12      380.16      459.48     59.26 o 
  -4  10  12     2725.45     2323.01     69.92 o 
  -3  10  12      515.95      484.83     66.88 o 
  -2  10  12      850.32      954.45     49.81 o 
  -1  10  12     2281.87     2478.09     66.53 o 
   0  10  12     3781.71     3651.32     80.78 o 
   1  10  12     2370.62     2524.33     70.91 o 
   2  10  12      327.30      448.82     34.17 o 
   3  10  12      194.47      356.03     33.50 o 
   4  10  12     1691.61     1884.51     65.86 o 
   5  10  12     1352.52     1460.75     56.43 o 
   6  10  12     1025.43     1146.51     73.01 o 
   7  10  12     1502.36     1509.91     74.72 o 
   8  10  12      313.63      439.41     58.78 o 
  -8  11  12     7883.79     8750.87    183.98 o 
  -7  11  12     4000.46     3739.87    100.37 o 
  -6  11  12       24.56       52.73     38.30 o 
  -5  11  12     5159.47     5398.94    111.02 o 
  -4  11  12     8137.62     8561.01    144.83 o 
  -3  11  12    20305.33    19206.56    309.49 o 
  -2  11  12    21441.40    22224.29    308.10 o 
  -1  11  12     1068.12      994.40     49.08 o 
   0  11  12      351.44      343.27     35.16 o 
   1  11  12     4459.06     4243.24     89.85 o 
   2  11  12    32642.88    31697.50    355.70 o 
   3  11  12    21624.70    20787.98    251.67 o 
   4  11  12     5724.97     5777.42    104.13 o 
   5  11  12     2395.40     2445.42     69.50 o 
   6  11  12      909.72      894.11     61.62 o 
   7  11  12     8186.49     7741.52    181.09 o 
   8  11  12     9835.46     9838.85    275.85 o 
  -8  12  12      411.50      410.83     64.98 o 
  -7  12  12     2041.73     2162.89     80.05 o 
  -6  12  12     1383.72     1486.35     75.34 o 
  -5  12  12     2473.97     2430.88    106.73 o 
  -4  12  12      766.94      936.40     62.65 o 
  -3  12  12     1168.65     1081.27     64.54 o 
  -2  12  12     1407.60     1191.07     57.36 o 
  -1  12  12     3309.45     3375.88     80.17 o 
   0  12  12     7450.60     7236.05    135.60 o 
   1  12  12      722.96      798.36     44.60 o 
   2  12  12      465.45      534.17     39.32 o 
   3  12  12      134.74      143.47     32.55 o 
   4  12  12     4434.41     3905.27     84.42 o 
   5  12  12     3235.67     3369.06     81.89 o 
   6  12  12     1290.31     1259.26     77.61 o 
   7  12  12      862.23     1040.15     78.55 o 
  -7  13  12     1895.88     1879.65     85.08 o 
  -6  13  12      423.11      290.24     51.93 o 
  -5  13  12      150.77       89.44     53.65 o 
  -4  13  12     2204.79     2125.34     79.76 o 
  -3  13  12     7132.09     6407.94    165.22 o 
  -2  13  12     1721.39     1916.38     73.55 o 
  -1  13  12      878.50      837.69     46.55 o 
   0  13  12       32.79       30.83     30.82 o 
   1  13  12     1647.29     1615.32     58.81 o 
   2  13  12     2610.02     2558.10     79.83 o 
   3  13  12     5534.53     5469.30    100.30 o 
   4  13  12     2393.73     2371.76     78.83 o 
   5  13  12       94.38      123.41     42.57 o 
   6  13  12       10.08      125.13     44.68 o 
   7  13  12     2999.36     3242.64    118.30 o 
  -7  14  12     4148.04     4615.89    127.53 o 
  -6  14  12    10504.77    10560.76    251.56 o 
  -5  14  12    12388.11    12416.79    217.09 o 
  -4  14  12     1530.00     1508.74     73.88 o 
  -3  14  12      224.53      178.04     43.85 o 
  -2  14  12     6937.80     6756.23    142.40 o 
  -1  14  12    13825.72    14467.81    267.11 o 
   0  14  12    13654.81    13829.13    222.70 o 
   1  14  12     8629.46     8756.63    146.56 o 
   2  14  12     1217.22     1563.31     68.28 o 
   3  14  12     3965.72     4251.80     99.62 o 
   4  14  12     5298.02     5169.45    144.13 o 
   5  14  12    11983.12    12492.05    212.74 o 
   6  14  12     8053.49     7866.84    169.31 o 
   7  14  12     1351.76     1347.19     85.49 o 
  -6  15  12       22.92       56.17     48.75 o 
  -5  15  12       38.14       75.23     47.31 o 
  -4  15  12     1942.67     1999.42     81.72 o 
  -3  15  12      467.56      429.22     52.75 o 
  -2  15  12      359.97      283.80     46.62 o 
  -1  15  12     2674.96     2870.31     89.22 o 
   0  15  12       15.23       91.14     45.45 o 
   1  15  12     3448.64     2822.38    102.52 o 
   2  15  12      150.76      190.28     52.01 o 
   3  15  12     1374.10     1216.21     67.61 o 
   4  15  12     2711.53     2550.74     84.50 o 
   5  15  12      561.28      546.96     53.57 o 
   6  15  12      264.92      354.88     49.00 o 
  -6  16  12     5996.10     5973.64    146.46 o 
  -5  16  12     4088.88     4071.13    119.68 o 
  -4  16  12     3317.35     3178.81    117.54 o 
  -3  16  12      104.36      142.86     46.72 o 
  -2  16  12     1750.58     1903.41     79.70 o 
  -1  16  12     5632.42     5778.52    153.39 o 
   0  16  12    12489.01    12182.90    243.47 o 
   1  16  12     4736.36     4761.86    151.44 o 
   2  16  12     1130.74     1166.11     76.23 o 
   3  16  12       91.07       27.38     48.27 o 
   4  16  12     5608.35     5215.19    148.25 o 
   5  16  12     5845.98     6504.56    154.96 o 
   6  16  12     4622.70     4562.92    128.66 o 
  -5  17  12     3956.17     3787.26    116.88 o 
  -4  17  12     8969.46     8632.44    203.36 o 
  -3  17  12     7098.95     6645.82    244.67 o 
  -2  17  12     7500.95     7297.67    179.94 o 
  -1  17  12     2357.12     2531.87    105.85 o 
   0  17  12      245.94      311.07     58.22 o 
   1  17  12     5205.15     4735.84    139.75 o 
   2  17  12     6635.31     6506.20    164.11 o 
   3  17  12     5649.33     5060.07    145.86 o 
   4  17  12     3915.96     3866.28    132.56 o 
   5  17  12     1050.68     1022.60     81.06 o 
  -5  18  12       20.84       31.90     54.79 o 
  -4  18  12      183.90      212.29     62.05 o 
  -3  18  12      191.82      176.25     58.54 o 
  -2  18  12      207.48      127.22     56.75 o 
  -1  18  12       41.57      113.82     55.79 o 
   0  18  12      406.62      446.12     65.89 o 
   1  18  12       21.30       23.76     50.18 o 
   2  18  12      243.94      307.55     62.39 o 
   3  18  12       34.77       51.93     55.30 o 
   4  18  12     1496.71     1447.15     91.13 o 
  -4  19  12     8075.79     8088.55    203.47 o 
  -3  19  12     6688.09     6491.50    178.15 o 
  -2  19  12     3005.94     3208.04    124.44 o 
  -1  19  12     1553.43     1677.43     96.63 o 
   0  19  12      235.36      278.31     63.69 o 
   1  19  12     4831.72     4388.53    140.97 o 
   2  19  12     3013.15     2916.70    124.20 o 
   3  19  12     3831.22     3730.82    131.88 o 
  -2  20  12     1709.05     1596.71     98.66 o 
  -1  20  12     7169.99     7308.21    191.82 o 
   0  20  12     6763.85     6786.69    183.12 o 
   1  20  12     3508.21     3454.80    129.52 o 
   2  20  12      637.43      504.53     72.28 o 
  -9   1  13      268.22      353.32     64.18 o 
  -8   1  13     1005.84     1031.31     74.33 o 
  -7   1  13     2475.70     2783.17     83.30 o 
  -6   1  13    12171.71    11786.23    187.44 o 
  -5   1  13    20604.54    20644.75    270.60 o 
  -4   1  13     8149.89     7862.49    140.04 o 
  -3   1  13       50.01      101.02     24.29 o 
  -2   1  13      869.81      758.62     32.39 o 
  -1   1  13    13928.32    14081.79    173.53 o 
   0   1  13    31781.79    30264.25    331.63 o 
   1   1  13     6767.76     7149.62    121.76 o 
   2   1  13       87.87      110.75     27.07 o 
   3   1  13     1115.75     1039.68     46.72 o 
   4   1  13     9801.83     9178.77    144.87 o 
   5   1  13    19721.77    18356.67    247.96 o 
   6   1  13     9954.57    10159.65    205.05 o 
   7   1  13     3191.40     3391.09    115.04 o 
   8   1  13      473.69      619.47    121.01 o 
   9   1  13     1976.83     2088.24    140.52 o 
  -9   2  13     5971.13     5970.04    181.33 o 
  -8   2  13     4651.89     4599.99    146.80 o 
  -7   2  13     3189.56     3217.72    129.93 o 
  -6   2  13      158.31      172.14     38.22 o 
  -5   2  13     2520.16     2541.77     72.52 o 
  -4   2  13     8523.39     8786.23    125.75 o 
  -3   2  13    17750.96    17286.20    206.93 o 
  -2   2  13     7829.28     7897.67    111.80 o 
  -1   2  13      579.38      604.33     32.65 o 
   0   2  13     1399.45     1556.73     48.45 o 
   1   2  13     5085.90     5117.70     92.61 o 
   2   2  13     4238.70     4301.95     85.89 o 
   3   2  13     6725.42     6396.47    112.40 o 
   4   2  13     1466.52     1673.81     57.31 o 
   5   2  13      227.06      235.06     37.05 o 
   6   2  13      952.89     1193.19     75.35 o 
   7   2  13     4626.02     4947.68    138.84 o 
   8   2  13     7539.58     7714.46    188.01 o 
   9   2  13     6291.88     6044.60    173.11 o 
  -9   3  13       73.26       68.16     58.19 o 
  -8   3  13      849.23      864.67     73.17 o 
  -7   3  13      282.27      295.29     44.49 o 
  -6   3  13      718.28      721.63     49.31 o 
  -5   3  13     1159.54     1245.46     58.31 o 
  -4   3  13       29.54       78.41     27.54 o 
  -3   3  13      572.92      596.95     53.46 o 
  -2   3  13       35.95       46.05     24.01 o 
  -1   3  13     1972.31     2054.22     48.39 o 
   0   3  13      923.00      974.06     37.10 o 
   1   3  13     1913.21     2034.02     49.69 o 
   2   3  13      454.91      467.88     35.20 o 
   3   3  13      544.60      631.68     39.76 o 
   4   3  13       59.43      165.61     33.30 o 
   5   3  13     2278.65     2051.60     66.12 o 
   6   3  13       91.57      176.75     50.02 o 
   7   3  13      523.12      517.62     71.02 o 
   8   3  13      360.25      579.40     69.17 o 
   9   3  13      362.53      593.37     76.49 o 
  -9   4  13     6556.68     6641.85    169.17 o 
  -8   4  13     7223.29     7057.25    167.70 o 
  -7   4  13     3227.50     3066.39    100.52 o 
  -6   4  13      325.87      364.06     43.72 o 
  -5   4  13     3557.95     3679.93     77.62 o 
  -4   4  13    22194.48    21791.37    258.58 o 
  -3   4  13    22541.28    22323.14    260.18 o 
  -2   4  13    20909.55    20574.38    260.29 o 
  -1   4  13     7209.72     7101.27    116.37 o 
   0   4  13     1585.73     1730.33     46.02 o 
   1   4  13    14988.74    14362.46    199.02 o 
   2   4  13    19168.58    18634.93    221.12 o 
   3   4  13    16731.25    15406.49    210.16 o 
   4   4  13    12903.69    11938.16    177.98 o 
   5   4  13      449.15      529.08     43.63 o 
   6   4  13     3111.97     3162.49    107.21 o 
   7   4  13     7462.65     7718.74    179.13 o 
   8   4  13     9919.21     9774.53    216.53 o 
  -9   5  13      226.34      203.42     66.91 o 
  -8   5  13       28.33       98.00     47.20 o 
  -7   5  13     3425.33     3542.22     93.43 o 
  -6   5  13     3780.14     3577.80     88.58 o 
  -5   5  13     3221.79     3529.07    104.43 o 
  -4   5  13     3346.15     3420.67     98.01 o 
  -3   5  13      916.33     1011.81     47.52 o 
  -2   5  13     5359.61     5173.56     96.52 o 
  -1   5  13     6426.01     6095.92    131.13 o 
   0   5  13     3621.35     3424.15     67.50 o 
   1   5  13     7385.25     7672.14    111.78 o 
   2   5  13      347.24      429.17     29.54 o 
   3   5  13     2424.20     2581.33     60.41 o 
   4   5  13     4574.08     3769.82     85.09 o 
   5   5  13     2364.78     2563.74     74.88 o 
   6   5  13     5668.19     5318.94    139.65 o 
   7   5  13     2893.64     3000.39    109.61 o 
   8   5  13        4.00      199.83     60.03 o 
  -9   6  13     2464.97     2683.66    114.00 o 
  -8   6  13     1163.09      944.64     68.63 o 
  -7   6  13      902.25      951.26     57.78 o 
  -6   6  13      451.82      368.16     39.80 o 
  -5   6  13      460.28      511.01     42.64 o 
  -4   6  13     2295.16     2348.55     60.03 o 
  -3   6  13     5465.31     5298.28    100.57 o 
  -2   6  13     4676.35     4400.42    101.41 o 
  -1   6  13     5127.09     5049.03    146.19 o 
   0   6  13      177.81      250.38     25.75 o 
   1   6  13     4991.32     4987.81     85.11 o 
   2   6  13     5958.44     5322.35     89.44 o 
   3   6  13    10056.13     9759.07    138.71 o 
   4   6  13     4657.93     4701.06     89.70 o 
   5   6  13      306.95      460.84     47.58 o 
   6   6  13     1984.53     1830.89     85.42 o 
   7   6  13     1812.67     2184.02     99.81 o 
   8   6  13     2520.41     2456.67    110.12 o 
  -9   7  13      151.65      171.45     60.72 o 
  -8   7  13     1368.72     1288.77     81.47 o 
  -7   7  13    10749.21    10965.64    178.78 o 
  -6   7  13    13938.25    14331.12    212.86 o 
  -5   7  13    11799.43    11411.45    245.40 o 
  -4   7  13     4507.88     4776.31     96.98 o 
  -3   7  13      914.79      977.45     49.87 o 
  -2   7  13     9697.53     9367.49    146.02 o 
  -1   7  13    11362.87    11255.10    168.05 o 
   0   7  13    14483.30    13987.57    190.32 o 
   1   7  13     9455.31     9243.18    128.46 o 
   2   7  13     4467.50     4931.35     88.81 o 
   3   7  13     2264.79     2550.17     63.58 o 
   4   7  13     7374.14     7444.09    118.67 o 
   5   7  13     6618.25     6844.05    113.42 o 
   6   7  13    13938.62    13863.90    257.66 o 
   7   7  13     5365.03     5323.72    158.06 o 
   8   7  13       19.53       44.02     54.51 o 
  -8   8  13      747.32      846.14     66.54 o 
  -7   8  13      624.73      668.12     54.30 o 
  -6   8  13      345.21      375.70     50.30 o 
  -5   8  13      884.30      853.89     62.06 o 
  -4   8  13     2183.43     2486.17     79.05 o 
  -3   8  13     6647.28     5929.43    109.86 o 
  -2   8  13     1470.92     1666.59     58.87 o 
  -1   8  13       91.13      138.21     38.99 o 
   0   8  13     1302.19     1346.68     51.80 o 
   1   8  13     5372.25     5226.67     86.47 o 
   2   8  13     4705.01     4761.60     85.93 o 
   3   8  13     2301.24     1987.27     58.71 o 
   4   8  13      567.48      581.65     39.05 o 
   5   8  13        4.60       51.25     30.91 o 
   6   8  13      392.23      499.26     58.24 o 
   7   8  13     1680.52     1623.31     88.86 o 
   8   8  13      790.53      750.23     75.44 o 
  -8   9  13      355.20      247.70     77.31 o 
  -7   9  13     5210.80     5376.12    119.25 o 
  -6   9  13     8026.10     8251.72    152.70 o 
  -5   9  13     5398.51     5074.97    107.84 o 
  -4   9  13     3246.89     3242.30     83.79 o 
  -3   9  13      105.93       77.32     32.61 o 
  -2   9  13     4740.84     4649.08     94.88 o 
  -1   9  13     5561.63     5649.64    103.17 o 
   0   9  13     9593.94     9877.33    153.87 o 
   1   9  13     5753.79     5640.92    106.49 o 
   2   9  13      152.34      297.26     31.65 o 
   3   9  13      531.65      690.77     40.82 o 
   4   9  13     4612.59     4840.02     92.07 o 
   5   9  13     5828.16     5827.86    106.73 o 
   6   9  13     6108.07     6095.84    133.59 o 
   7   9  13     1526.86     1622.23     91.59 o 
   8   9  13       37.38       55.08     56.61 o 
  -8  10  13     6794.32     7114.95    158.58 o 
  -7  10  13     2939.25     3047.55     90.92 o 
  -6  10  13        0.53       39.51     39.36 o 
  -5  10  13     2810.00     2723.04     87.61 o 
  -4  10  13     7846.23     7876.35    180.58 o 
  -3  10  13    20692.36    19725.95    264.43 o 
  -2  10  13    17392.39    16388.38    223.33 o 
  -1  10  13      591.25      784.40     44.75 o 
   0  10  13     1213.98     1336.35     52.24 o 
   1  10  13     6217.32     5463.99    113.76 o 
   2  10  13    25897.75    25159.37    363.21 o 
   3  10  13    21319.33    21064.26    254.46 o 
   4  10  13     3320.35     3339.24     78.14 o 
   5  10  13      492.11      615.37     56.40 o 
   6  10  13     1074.03     1319.90     68.70 o 
   7  10  13    10078.61     9276.23    270.06 o 
  -8  11  13      115.34      280.05     59.82 o 
  -7  11  13      150.19      104.53     44.35 o 
  -6  11  13      506.73      563.55     55.15 o 
  -5  11  13      165.41      202.74     46.14 o 
  -4  11  13      186.25      160.51     41.13 o 
  -3  11  13      433.86      350.77     45.08 o 
  -2  11  13       77.42       98.02     35.74 o 
  -1  11  13       14.76       19.30     32.05 o 
   0  11  13      367.80      366.34     40.14 o 
   1  11  13       33.25       32.15     30.07 o 
   2  11  13      373.57      388.02     40.23 o 
   3  11  13     1118.09     1216.11     54.10 o 
   4  11  13       57.19       70.68     33.17 o 
   5  11  13       14.43       47.65     34.21 o 
   6  11  13       57.79       56.39     38.28 o 
   7  11  13        2.16      186.90     54.23 o 
  -7  12  13     4162.14     4531.77    124.78 o 
  -6  12  13       57.31       69.20     46.48 o 
  -5  12  13      925.12      786.56     72.81 o 
  -4  12  13     4561.86     4380.56    112.58 o 
  -3  12  13    13340.49    13138.27    232.01 o 
  -2  12  13     9877.41     9360.40    152.85 o 
  -1  12  13     1443.80     1827.60     62.66 o 
   0  12  13      315.03      345.94     38.41 o 
   1  12  13     1607.12     1570.94     58.87 o 
   2  12  13     7520.56     7466.36    130.89 o 
   3  12  13     6829.44     7414.51    129.89 o 
   4  12  13     4384.57     4440.42    106.31 o 
   5  12  13      155.15      258.65     41.86 o 
   6  12  13      330.70      402.32     57.60 o 
   7  12  13     4982.16     4638.72    176.52 o 
  -7  13  13     3666.61     3774.66    115.36 o 
  -6  13  13     7058.19     6854.00    182.56 o 
  -5  13  13    11665.91    11221.17    204.15 o 
  -4  13  13     1218.50     1156.33     67.05 o 
  -3  13  13      261.23      236.89     46.15 o 
  -2  13  13     2830.89     3065.65     93.18 o 
  -1  13  13    12678.01    12234.54    196.86 o 
   0  13  13     7888.92     8396.76    161.90 o 
   1  13  13     2892.79     2848.62     77.27 o 
   2  13  13      113.60      177.20     37.12 o 
   3  13  13     3210.77     3277.25    103.84 o 
   4  13  13     4668.65     4897.56    108.46 o 
   5  13  13     7999.35     7607.71    154.24 o 
   6  13  13     5421.91     5268.42    142.96 o 
  -6  14  13        3.42        7.97     43.72 o 
  -5  14  13      126.93       66.84     47.70 o 
  -4  14  13        7.56       21.11     46.14 o 
  -3  14  13      199.01      179.31     44.85 o 
  -2  14  13      403.86      383.59     62.90 o 
  -1  14  13       16.97       64.23     41.74 o 
   0  14  13      398.75      306.11     46.84 o 
   1  14  13      452.39      556.58     46.16 o 
   2  14  13       75.85       84.99     41.06 o 
   3  14  13      392.66      454.26     52.96 o 
   4  14  13      206.33      298.70     44.07 o 
   5  14  13      695.19      905.59     87.86 o 
   6  14  13       41.51       99.97     65.96 o 
  -6  15  13     8413.46     8661.63    204.60 o 
  -5  15  13     5832.74     5611.73    139.80 o 
  -4  15  13     2477.18     2410.55    132.73 o 
  -3  15  13      201.11      342.81     52.59 o 
  -2  15  13     7555.22     7832.50    214.70 o 
  -1  15  13    11509.94    11253.95    200.17 o 
   0  15  13    15722.96    16087.98    359.67 o 
   1  15  13     6954.37     6731.76    166.27 o 
   2  15  13      290.43      351.19     55.69 o 
   3  15  13     1917.27     1968.93     81.19 o 
   4  15  13     9522.74    10093.36    206.47 o 
   5  15  13    10889.01    10221.13    191.02 o 
  -5  16  13     1843.71     1826.54     87.17 o 
  -4  16  13     7225.87     6989.52    185.85 o 
  -3  16  13     3736.88     3628.95    155.10 o 
  -2  16  13     3523.80     3566.95    145.03 o 
  -1  16  13     2399.41     2514.65    106.17 o 
   0  16  13      973.32      873.19     72.99 o 
   1  16  13     3258.64     3426.06    183.68 o 
   2  16  13     2178.62     2022.23     96.24 o 
   3  16  13     4000.73     3970.34    130.81 o 
   4  16  13     3390.79     3576.50    125.44 o 
   5  16  13      578.09      694.25     70.89 o 
  -5  17  13     1355.61     1361.64     80.80 o 
  -4  17  13      197.58      126.77     50.62 o 
  -3  17  13       42.45       34.36     53.55 o 
  -2  17  13       12.85       19.55     49.20 o 
  -1  17  13     1260.15     1349.19     93.11 o 
   0  17  13     1803.65     1639.66     92.24 o 
   1  17  13     1065.28     1205.67     83.84 o 
   2  17  13     1149.88     1118.91     81.02 o 
   3  17  13        3.35        8.58     51.83 o 
   4  17  13      760.86      912.62     80.34 o 
  -4  18  13     7942.11     7910.28    294.26 o 
  -3  18  13     8218.00     7929.10    198.86 o 
  -2  18  13     4213.02     4550.00    144.92 o 
  -1  18  13     1653.99     1963.04    100.58 o 
   0  18  13      291.07      300.02     73.62 o 
   1  18  13     6284.59     6480.99    172.95 o 
   2  18  13     6870.26     6784.56    178.21 o 
   3  18  13     5188.10     5373.90    156.08 o 
  -3  19  13      130.99       77.12     59.44 o 
  -2  19  13      610.63      631.11     74.79 o 
  -1  19  13     3702.22     3481.15    201.80 o 
   0  19  13     1961.92     2094.55    108.20 o 
   1  19  13      714.97      654.67     75.79 o 
   2  19  13        7.92        8.87     56.24 o 
  -9   0  14        6.05        0.00     81.79 o 
  -8   0  14     3335.71     3592.67    240.02 o 
  -7   0  14     2993.40     3137.08    126.42 o 
  -6   0  14    17245.74    17806.89    351.81 o 
  -5   0  14    20156.20    19493.25    370.47 o 
  -4   0  14     1808.50     2232.72     90.22 o 
  -3   0  14       46.09       74.87     39.73 o 
  -2   0  14     5499.56     5213.44    107.97 o 
  -1   0  14    20820.62    20742.57    381.48 o 
   0   0  14    43715.48    45297.42    757.05 o 
   1   0  14    15821.91    14507.65    279.66 o 
   2   0  14     4245.27     4230.82    122.42 o 
   3   0  14       76.64       99.48     44.44 o 
   4   0  14     4566.91     4526.39    214.04 o 
   5   0  14    25874.47    24763.57    453.96 o 
   6   0  14    15971.88    16231.63    405.00 o 
   7   0  14     1451.98     1436.89    122.49 o 
   8   0  14      466.99      474.53    121.51 o 
  -9   1  14     1913.50     2007.08    100.63 o 
  -8   1  14     2768.92     2720.92    106.14 o 
  -7   1  14     1058.12     1114.95     61.89 o 
  -6   1  14       80.36      128.74     38.80 o 
  -5   1  14      419.48      429.89     42.65 o 
  -4   1  14     2592.90     2609.24     69.81 o 
  -3   1  14     4443.05     4465.44    105.22 o 
  -2   1  14      142.99       75.94     26.07 o 
  -1   1  14      334.99      312.14     33.99 o 
   0   1  14        6.24       59.14     26.86 o 
   1   1  14      513.13      507.42     37.17 o 
   2   1  14      109.45      123.96     30.16 o 
   3   1  14     2945.85     2752.76     73.10 o 
   4   1  14      560.20      580.31     48.56 o 
   5   1  14      145.31      232.38     39.79 o 
   6   1  14       14.84      227.77     54.13 o 
   7   1  14     1868.99     1986.63     95.63 o 
   8   1  14     2435.81     2046.55    148.97 o 
  -9   2  14      189.20      217.81     64.19 o 
  -8   2  14      580.87      763.70    106.31 o 
  -7   2  14     2563.63     2563.79     82.89 o 
  -6   2  14     3535.75     3685.12     90.97 o 
  -5   2  14     6884.50     6423.40    151.57 o 
  -4   2  14     2504.99     2778.53     87.13 o 
  -3   2  14      959.39     1022.06     59.71 o 
  -2   2  14      481.86      518.34     36.33 o 
  -1   2  14     5773.42     5657.67     88.92 o 
   0   2  14    10674.35    10683.38    156.89 o 
   1   2  14     1699.24     1593.44     55.42 o 
   2   2  14       20.64      106.30     29.61 o 
   3   2  14      163.94       89.59     30.39 o 
   4   2  14     7473.02     6945.57    121.49 o 
   5   2  14     9156.44     9009.05    149.40 o 
   6   2  14     3598.40     3459.17    116.31 o 
   7   2  14     3192.66     3472.88    118.10 o 
   8   2  14       93.65      192.11     63.58 o 
  -9   3  14     8226.22     8744.32    227.31 o 
  -8   3  14     6791.53     6766.07    151.21 o 
  -7   3  14     3742.80     4065.83    108.01 o 
  -6   3  14      732.56      622.21     49.04 o 
  -5   3  14     5043.85     5077.03    113.63 o 
  -4   3  14    10247.23     9703.27    166.35 o 
  -3   3  14     7370.64     7330.05    124.18 o 
  -2   3  14     7732.79     7153.39    118.05 o 
  -1   3  14      150.41      170.82     28.92 o 
   0   3  14     1328.69     1477.36     44.38 o 
   1   3  14     5371.01     4940.54     94.30 o 
   2   3  14    17099.45    15838.71    219.95 o 
   3   3  14     9688.26     9758.27    150.80 o 
   4   3  14     6627.93     6074.06    113.49 o 
   5   3  14      921.36     1048.40     63.48 o 
   6   3  14     3487.47     3621.50    116.31 o 
   7   3  14     7548.82     7532.13    226.92 o 
   8   3  14     9892.79     9648.62    217.80 o 
  -9   4  14       38.34        0.00     57.64 o 
  -8   4  14      126.27      116.43     51.24 o 
  -7   4  14     1816.15     1924.86     94.59 o 
  -6   4  14      369.21      413.60     45.53 o 
  -5   4  14      156.31      199.94     37.29 o 
  -4   4  14     2043.87     2114.71     72.54 o 
  -3   4  14       78.16       53.44     29.06 o 
  -2   4  14      718.13      659.93     41.48 o 
  -1   4  14     2302.99     2268.90     60.71 o 
   0   4  14     2973.62     3156.36     64.01 o 
   1   4  14     3850.19     3883.93     84.72 o 
   2   4  14      520.67      607.87     40.11 o 
   3   4  14      187.66      299.68     35.58 o 
   4   4  14     1640.81     1887.82     86.21 o 
   5   4  14      559.99      475.46     43.96 o 
   6   4  14     1138.33     1429.62    139.87 o 
   7   4  14     1242.62     1339.67     83.14 o 
   8   4  14      406.51      559.36     70.32 o 
  -8   5  14     3698.32     3883.80    112.08 o 
  -7   5  14     1626.96     1678.44     71.94 o 
  -6   5  14      128.21      112.32     40.95 o 
  -5   5  14      483.15      583.99     46.62 o 
  -4   5  14    10863.80    10695.16    180.67 o 
  -3   5  14     8483.28     8373.06    135.98 o 
  -2   5  14     3971.36     3900.80    125.97 o 
  -1   5  14     4219.81     4641.94     91.57 o 
   0   5  14     1323.16     1531.37     65.08 o 
   1   5  14    18825.05    18294.61    220.58 o 
   2   5  14    10197.17    10606.18    159.40 o 
   3   5  14    14639.68    14082.66    203.65 o 
   4   5  14    10844.37    10750.51    167.98 o 
   5   5  14        9.95       75.23     35.35 o 
   6   5  14      715.70      718.05     72.54 o 
   7   5  14     4132.93     4199.46    133.25 o 
   8   5  14     6911.64     7248.98    186.35 o 
  -8   6  14      362.13      318.10     76.06 o 
  -7   6  14     7275.93     7699.23    143.62 o 
  -6   6  14    13201.82    13594.51    237.13 o 
  -5   6  14     9913.35    10043.95    162.82 o 
  -4   6  14     3893.67     4001.20     98.64 o 
  -3   6  14     1167.98     1335.20     55.54 o 
  -2   6  14     9080.89     9226.73    145.03 o 
  -1   6  14    19659.41    18903.10    301.67 o 
   0   6  14     2739.72     2783.11     69.83 o 
   1   6  14    12825.50    12485.87    162.11 o 
   2   6  14     1940.78     2061.53     67.39 o 
   3   6  14     4201.88     3856.57    102.98 o 
   4   6  14     3898.98     4168.30     95.98 o 
   5   6  14     9687.61     9524.70    156.79 o 
   6   6  14    12513.58    12641.45    242.24 o 
   7   6  14     3178.87     2912.80    113.43 o 
   8   6  14       56.69      145.15     61.52 o 
  -8   7  14      168.34      150.07     51.93 o 
  -7   7  14       10.56       26.17     42.00 o 
  -6   7  14      379.47      464.18     54.31 o 
  -5   7  14      154.32      214.22     39.01 o 
  -4   7  14       54.69       54.76     35.88 o 
  -3   7  14       29.02       57.74     31.76 o 
  -2   7  14     1602.27     1749.06     81.83 o 
  -1   7  14       87.87       66.30     29.74 o 
   0   7  14       36.44       42.43     29.27 o 
   1   7  14       10.40       45.79     29.47 o 
   2   7  14     1091.41     1304.90     48.02 o 
   3   7  14      829.94      769.83     40.81 o 
   4   7  14       59.29      142.63     35.98 o 
   5   7  14      431.35      448.64     45.85 o 
   6   7  14      184.82      325.84     57.89 o 
   7   7  14        0.25      119.95     54.64 o 
   8   7  14      102.39      157.53     61.66 o 
  -8   8  14      185.84      218.13     72.22 o 
  -7   8  14     8829.95     9063.11    185.05 o 
  -6   8  14     8109.18     8517.50    151.33 o 
  -5   8  14     5240.67     5274.67    123.33 o 
  -4   8  14     3957.31     3966.08    101.87 o 
  -3   8  14      945.30      944.12     50.36 o 
  -2   8  14     7103.84     7505.33    129.95 o 
  -1   8  14     8859.34     8591.43    139.33 o 
   0   8  14    13279.39    13382.40    192.19 o 
   1   8  14     2946.38     2826.75     72.76 o 
   2   8  14      187.57      364.67     33.94 o 
   3   8  14      699.49      756.06     42.50 o 
   4   8  14     9790.54     9953.29    174.29 o 
   5   8  14     8566.19     7894.38    143.73 o 
   6   8  14    10284.26     9880.28    207.62 o 
   7   8  14     5319.88     5145.06    227.13 o 
  -8   9  14     2195.29     2260.66    125.22 o 
  -7   9  14     2369.45     2297.49     92.31 o 
  -6   9  14      114.00      155.51     42.25 o 
  -5   9  14     2783.77     2805.32     81.54 o 
  -4   9  14     3291.89     3203.13    118.92 o 
  -3   9  14    10132.27    10347.45    164.58 o 
  -2   9  14     7464.04     6914.60    122.30 o 
  -1   9  14      167.07      161.36     33.91 o 
   0   9  14     1655.05     1700.56     59.46 o 
   1   9  14     4413.30     4486.62     94.72 o 
   2   9  14    20149.48    19022.38    330.75 o 
   3   9  14    10202.91    10394.31    158.72 o 
   4   9  14     1065.50     1128.11     51.68 o 
   5   9  14     1187.97     1178.52     72.40 o 
   6   9  14     1488.86     1549.27     85.21 o 
   7   9  14     5111.29     5378.08    302.34 o 
  -7  10  14      424.60      378.87     60.41 o 
  -6  10  14      430.41      462.39     49.22 o 
  -5  10  14      174.19      162.63     41.52 o 
  -4  10  14       28.96       69.64     39.97 o 
  -3  10  14      205.03      216.06     38.28 o 
  -2  10  14      229.92      323.03     39.75 o 
  -1  10  14     2159.28     2156.06     67.35 o 
   0  10  14       55.03       93.86     32.84 o 
   1  10  14     3120.09     3260.46     80.78 o 
   2  10  14      194.47      171.73     38.86 o 
   3  10  14      925.46      971.25     48.25 o 
   4  10  14       70.30      126.44     35.54 o 
   5  10  14      682.46      746.44     49.55 o 
   6  10  14     1134.02     1210.55     76.66 o 
   7  10  14       14.28      135.19     49.40 o 
  -7  11  14     4034.97     4200.13    234.70 o 
  -6  11  14      307.95      318.29     52.87 o 
  -5  11  14     1127.49     1266.54     76.71 o 
  -4  11  14    10389.98     9879.49    240.13 o 
  -3  11  14    21368.65    21223.15    299.75 o 
  -2  11  14    10991.33    11135.46    174.88 o 
  -1  11  14     1566.60     1534.57     59.65 o 
   0  11  14      447.94      359.44     42.74 o 
   1  11  14     6646.78     6947.92    123.66 o 
   2  11  14    19129.35    18452.68    253.57 o 
   3  11  14    19463.22    19835.68    282.41 o 
   4  11  14     5410.29     5509.00    103.43 o 
   5  11  14       30.52      122.44     38.50 o 
   6  11  14      479.99      541.81    108.48 o 
   7  11  14     7382.24     7176.91    217.74 o 
  -7  12  14      977.93     1158.95     72.17 o 
  -6  12  14     5641.97     5687.34    138.83 o 
  -5  12  14     5035.41     4987.38    125.57 o 
  -4  12  14      219.78      208.86     47.37 o 
  -3  12  14      388.08      418.21     55.84 o 
  -2  12  14     1243.89     1234.61     58.63 o 
  -1  12  14     7368.41     7554.45    134.99 o 
   0  12  14     3042.79     3056.89     80.05 o 
   1  12  14     2209.35     2242.40     71.51 o 
   2  12  14        7.99       60.01     35.80 o 
   3  12  14       22.53      110.19     38.54 o 
   4  12  14      497.55      524.29     44.20 o 
   5  12  14     4017.03     4310.44    100.39 o 
   6  12  14     3300.41     3253.46    227.26 o 
  -6  13  14        1.15       18.71     38.86 o 
  -5  13  14      807.67     1017.49     67.85 o 
  -4  13  14     1296.92     1312.45     72.61 o 
  -3  13  14     2764.20     3149.58     97.40 o 
  -2  13  14     3730.13     3738.25    103.95 o 
  -1  13  14       45.17        8.82     34.28 o 
   0  13  14       88.99       81.88     36.40 o 
   1  13  14      659.08      805.70     54.12 o 
   2  13  14     6473.82     6433.71    132.44 o 
   3  13  14     3409.93     3459.67     90.03 o 
   4  13  14      859.30     1147.06     69.32 o 
   5  13  14      960.69      912.56     61.20 o 
   6  13  14      537.56      385.51     56.23 o 
  -6  14  14     6861.10     6904.44    167.67 o 
  -5  14  14     6939.52     6842.18    238.21 o 
  -4  14  14     2749.81     2483.83     92.40 o 
  -3  14  14      288.35      305.44     51.46 o 
  -2  14  14     4842.26     4842.80    121.35 o 
  -1  14  14     9603.79     9327.43    177.44 o 
   0  14  14    15074.64    14209.59    374.62 o 
   1  14  14     4200.20     4316.18     98.25 o 
   2  14  14      338.84      290.14     48.18 o 
   3  14  14     1026.41     1148.98     69.92 o 
   4  14  14     8994.31     8670.42    172.66 o 
   5  14  14    11017.92    11112.88    203.45 o 
  -5  15  14      969.47      810.96     74.33 o 
  -4  15  14     2452.43     2473.65     95.25 o 
  -3  15  14      637.44      653.05     75.51 o 
  -2  15  14      884.81      823.75     73.82 o 
  -1  15  14      292.85      333.13     51.59 o 
   0  15  14      443.13      474.95     56.14 o 
   1  15  14     1470.48     1344.85     81.82 o 
   2  15  14     1955.39     2277.15     99.32 o 
   3  15  14     1273.62     1342.80     73.90 o 
   4  15  14     1243.70     1336.24     74.55 o 
   5  15  14        6.05       25.02     54.26 o 
  -5  16  14     2826.78     2567.35    143.34 o 
  -4  16  14      826.15      971.28     70.11 o 
  -3  16  14        5.48       89.41     48.72 o 
  -2  16  14     1971.90     2011.07     88.54 o 
  -1  16  14     7239.14     7514.46    269.79 o 
   0  16  14     4995.41     4602.45    139.67 o 
   1  16  14     4115.48     3844.25    131.08 o 
   2  16  14      107.55       96.61     53.04 o 
   3  16  14     1516.42     1551.67     91.48 o 
   4  16  14     5213.78     4801.71    147.69 o 
  -4  17  14     9695.50     9969.57    255.93 o 
  -3  17  14     9606.29     9536.78    265.08 o 
  -2  17  14     3664.74     4052.05    137.56 o 
  -1  17  14     3507.25     3507.86    137.28 o 
   0  17  14      482.14      479.64     65.92 o 
   1  17  14     8981.67     9048.13    260.23 o 
   2  17  14     5207.93     5291.16    210.46 o 
   3  17  14     7889.74     7674.81    189.15 o 
  -3  18  14       50.07       24.82     54.02 o 
  -2  18  14        7.68       23.43     56.11 o 
  -1  18  14      185.97      127.61     68.64 o 
   0  18  14       60.21       54.68     55.96 o 
   1  18  14       13.22       19.81     55.91 o 
   2  18  14      135.99      104.95     56.22 o 
  -8   1  15     2210.82     2865.56    111.62 o 
  -7   1  15     4736.69     4854.48    122.88 o 
  -6   1  15    10506.75    11189.02    178.79 o 
  -5   1  15    12243.33    12921.30    244.59 o 
  -4   1  15     1083.12      894.24     55.20 o 
  -3   1  15     2226.61     2045.87     71.74 o 
  -2   1  15     6137.87     6656.65    169.57 o 
  -1   1  15    18902.04    18280.54    243.57 o 
   0   1  15    31505.43    31384.70    386.86 o 
   1   1  15     8937.02     9129.80    145.30 o 
   2   1  15      819.03      863.60     46.23 o 
   3   1  15      588.78      546.93     42.20 o 
   4   1  15    10763.06    10180.58    161.79 o 
   5   1  15    19608.25    18462.24    256.93 o 
   6   1  15     6363.18     6106.57    153.73 o 
   7   1  15     1685.80     1904.45    112.81 o 
   8   1  15      306.07      298.89     65.56 o 
  -8   2  15     4119.43     4248.71    118.93 o 
  -7   2  15     1620.67     1461.86     69.46 o 
  -6   2  15       16.74       46.43     38.72 o 
  -5   2  15     2391.85     2477.84     82.06 o 
  -4   2  15     5139.93     4655.62    116.49 o 
  -3   2  15     6974.64     6712.34    132.74 o 
  -2   2  15     3967.18     3852.44     95.70 o 
  -1   2  15      583.90      533.81     45.24 o 
   0   2  15      570.23      569.47     44.97 o 
   1   2  15     2869.61     3142.72     77.32 o 
   2   2  15     8975.36     8571.25    140.25 o 
   3   2  15    11199.14    10542.94    163.58 o 
   4   2  15     4359.26     4323.84     96.98 o 
   5   2  15      900.78      862.64     52.89 o 
   6   2  15      901.07      788.20     73.19 o 
   7   2  15     5150.73     5117.64    147.65 o 
   8   2  15     5954.44     6169.86    170.70 o 
  -8   3  15      377.63      442.26     60.77 o 
  -7   3  15      275.12      251.35     48.46 o 
  -6   3  15      329.30      184.10     48.72 o 
  -5   3  15     1022.07     1108.81     63.94 o 
  -4   3  15      132.80      154.92     42.18 o 
  -3   3  15      281.80      197.23     41.14 o 
  -2   3  15       18.20       57.50     28.34 o 
  -1   3  15      583.39      665.45     49.21 o 
   0   3  15       41.92       83.20     30.06 o 
   1   3  15       87.76      147.69     31.39 o 
   2   3  15       33.38       91.01     31.65 o 
   3   3  15      153.46      175.35     36.02 o 
   4   3  15      189.09      286.59     40.41 o 
   5   3  15     1389.53     1464.02     62.86 o 
   6   3  15      358.92      410.34     60.75 o 
   7   3  15      305.00      404.40     95.92 o 
   8   3  15       99.41      308.90     65.75 o 
  -8   4  15     7361.44     7637.75    162.96 o 
  -7   4  15     3098.91     3035.17     92.39 o 
  -6   4  15        0.50       52.24     49.51 o 
  -5   4  15     3494.80     3931.35    130.61 o 
  -4   4  15    16261.36    15027.25    237.95 o 
  -3   4  15    11253.23    10518.09    162.01 o 
  -2   4  15     8651.77     8477.19    154.19 o 
  -1   4  15     4824.26     4715.73    103.33 o 
   0   4  15      424.67      384.27     67.68 o 
   1   4  15     7854.91     8178.88    133.86 o 
   2   4  15    12168.38    11571.93    178.57 o 
   3   4  15     9014.34     8207.63    140.18 o 
   4   4  15    10188.16     9770.06    158.58 o 
   5   4  15       21.41      104.81     37.76 o 
   6   4  15     3417.54     3348.89    114.94 o 
   7   4  15     7249.83     6845.78    228.65 o 
  -8   5  15      368.87      525.59     61.07 o 
  -7   5  15     4568.95     4928.80    115.08 o 
  -6   5  15     5712.22     6118.66    138.07 o 
  -5   5  15     2627.70     2636.59    128.05 o 
  -4   5  15     2117.75     1993.02     76.82 o 
  -3   5  15       38.16       41.90     31.96 o 
  -2   5  15     5388.72     5494.09    105.88 o 
  -1   5  15    13941.85    14058.28    229.75 o 
   0   5  15     4453.96     4225.96    101.39 o 
   1   5  15    10707.41    11143.93    187.85 o 
   2   5  15     2959.16     2608.31     74.39 o 
   3   5  15     2301.67     2193.54     69.94 o 
   4   5  15     4541.35     4579.88    102.38 o 
   5   5  15     3889.26     4041.14     96.05 o 
   6   5  15     5144.23     4785.72    135.90 o 
   7   5  15      931.70     1097.67     81.87 o 
  -8   6  15      752.05      768.76     79.17 o 
  -7   6  15      353.92      290.78     65.23 o 
  -6   6  15       36.60       48.23     46.25 o 
  -5   6  15     2025.66     1939.90     83.88 o 
  -4   6  15     4686.89     5052.70    142.49 o 
  -3   6  15     4285.05     4219.38     94.34 o 
  -2   6  15     3099.54     3152.87     78.03 o 
  -1   6  15     1033.33      926.88     66.64 o 
   0   6  15     1020.56      878.18     45.61 o 
   1   6  15     3794.08     3905.69    100.11 o 
   2   6  15     4249.21     3863.22     89.41 o 
   3   6  15     4103.77     4307.30     94.37 o 
   4   6  15     1422.70     1419.36     61.37 o 
   5   6  15        8.56       99.65     43.46 o 
   6   6  15     1051.89     1239.35     78.55 o 
   7   6  15     1526.99     1718.77     94.18 o 
  -8   7  15      699.09      792.97     80.05 o 
  -7   7  15     8925.47     9745.22    190.18 o 
  -6   7  15    12250.20    12574.22    256.51 o 
  -5   7  15     4394.82     4327.78    140.87 o 
  -4   7  15     2800.64     2977.82     83.42 o 
  -3   7  15      466.96      689.50     47.88 o 
  -2   7  15    11080.41    11403.47    175.18 o 
  -1   7  15     9402.27     9818.09    153.17 o 
   0   7  15     9899.36     9992.09    158.09 o 
   1   7  15     8241.89     8487.98    141.01 o 
   2   7  15     3104.17     3214.20    100.21 o 
   3   7  15     2006.35     2111.19     70.01 o 
   4   7  15     9226.82     9242.36    154.46 o 
   5   7  15    12926.51    13116.68    285.81 o 
   6   7  15    13065.64    12848.45    291.74 o 
   7   7  15     5175.32     4911.85    145.05 o 
  -7   8  15      945.67      850.56     68.54 o 
  -6   8  15       42.50        0.00     47.22 o 
  -5   8  15      429.50      338.31     44.72 o 
  -4   8  15      820.45      607.79     48.27 o 
  -3   8  15     1927.42     1700.60     64.60 o 
  -2   8  15     2175.02     2130.84     87.65 o 
  -1   8  15      962.14      969.02     51.53 o 
   0   8  15      111.09      130.25     38.35 o 
   1   8  15      183.80      269.52     36.42 o 
   2   8  15     1523.83     1566.81     70.01 o 
   3   8  15     2552.21     2251.61     96.72 o 
   4   8  15      263.07      393.64     49.00 o 
   5   8  15      378.73      335.82     48.92 o 
   6   8  15      537.94      567.19     63.71 o 
   7   8  15     2181.42     2242.32    106.12 o 
  -7   9  15     2241.28     2568.13     97.74 o 
  -6   9  15     4341.03     4246.42    115.10 o 
  -5   9  15     2229.97     2084.25     78.58 o 
  -4   9  15      728.74      739.14     65.57 o 
  -3   9  15      241.67      297.00     40.70 o 
  -2   9  15     2051.60     1809.63     86.21 o 
  -1   9  15     5728.90     5583.44    112.38 o 
   0   9  15     3372.08     3086.75     79.69 o 
   1   9  15     2854.64     2744.34     74.95 o 
   2   9  15      168.95      283.25     39.97 o 
   3   9  15      856.81     1023.73     78.50 o 
   4   9  15     3172.41     2939.66     85.92 o 
   5   9  15     3292.19     3313.13     98.25 o 
   6   9  15     5879.74     5776.13    151.95 o 
   7   9  15     1165.77     1407.57     90.59 o 
  -7  10  15     3688.43     3632.24    151.00 o 
  -6  10  15      139.86      152.62     39.66 o 
  -5  10  15     2512.21     2552.94    117.85 o 
  -4  10  15     6269.16     6043.53    120.85 o 
  -3  10  15    20671.63    19862.65    314.53 o 
  -2  10  15    11919.39    11577.50    219.94 o 
  -1  10  15      807.23      841.24     50.47 o 
   0  10  15      248.81      421.95     42.37 o 
   1  10  15     6575.03     6156.72    116.29 o 
   2  10  15    18939.72    18921.84    278.66 o 
   3  10  15    15944.38    15091.64    220.73 o 
   4  10  15     4055.68     4189.86    101.54 o 
   5  10  15      207.23      181.62     45.13 o 
   6  10  15     1447.82     1553.98     84.39 o 
  -6  11  15      372.21      493.57     62.15 o 
  -5  11  15      714.61      712.20     75.25 o 
  -4  11  15        5.25       46.91     37.76 o 
  -3  11  15      195.69      208.83     39.68 o 
  -2  11  15      338.77      267.51     50.50 o 
  -1  11  15       25.23       45.08     33.64 o 
   0  11  15       66.07      131.02     39.90 o 
   1  11  15       14.50       35.61     34.42 o 
   2  11  15       46.76       91.62     37.46 o 
   3  11  15       39.89       18.87     36.84 o 
   4  11  15      337.97      471.18     48.24 o 
   5  11  15      947.01      730.36     65.84 o 
   6  11  15      608.94      692.75     66.26 o 
  -6  12  15       57.68       59.90     40.20 o 
  -5  12  15     1902.52     1965.82     93.80 o 
  -4  12  15     6264.67     6988.22    152.79 o 
  -3  12  15     9726.70     9588.47    200.25 o 
  -2  12  15     6147.31     6536.70    161.03 o 
  -1  12  15       83.20      113.59     39.00 o 
   0  12  15     1646.69     1818.30     92.92 o 
   1  12  15     4844.71     4695.12    104.85 o 
   2  12  15    14153.05    14444.45    253.07 o 
   3  12  15     9492.31     9265.52    158.68 o 
   4  12  15     2100.48     2272.58     77.75 o 
   5  12  15      350.21      493.13     83.82 o 
   6  12  15      372.16      499.96     72.74 o 
  -6  13  15     6103.96     6166.37    148.17 o 
  -5  13  15     5541.85     5746.18    166.94 o 
  -4  13  15     1324.32     1193.91     70.66 o 
  -3  13  15      299.08      336.22     57.77 o 
  -2  13  15     3151.38     3110.58    100.18 o 
  -1  13  15     7759.91     7599.13    156.31 o 
   0  13  15    10626.04     9846.89    217.03 o 
   1  13  15     5843.39     5621.17    115.77 o 
   2  13  15      353.45      452.79     47.19 o 
   3  13  15      316.36      470.74     64.81 o 
   4  13  15     4387.52     4339.06    141.53 o 
   5  13  15    11381.68    10764.39    270.72 o 
  -5  14  15      204.42      301.84     56.37 o 
  -4  14  15        3.13        0.64     42.58 o 
  -3  14  15      840.65      881.73     65.37 o 
  -2  14  15       11.95       29.80     43.44 o 
  -1  14  15      155.54      116.83     47.09 o 
   0  14  15       25.64       33.19     41.91 o 
   1  14  15       19.75       51.68     37.35 o 
   2  14  15        4.65       86.58     44.56 o 
   3  14  15        4.88       31.71     45.18 o 
   4  14  15       61.79      114.81     50.89 o 
   5  14  15       14.17      145.55     57.50 o 
  -4  15  15     2308.10     2178.05     92.86 o 
  -3  15  15       11.46       48.28     45.68 o 
  -2  15  15     4198.02     4188.02    118.30 o 
  -1  15  15    13722.55    13054.00    278.86 o 
   0  15  15    11838.33    11516.20    208.98 o 
   1  15  15     6895.07     6174.94    163.42 o 
   2  15  15     1705.67     1823.57     92.89 o 
   3  15  15     1248.42     1472.52     89.44 o 
   4  15  15     5045.74     5199.95    133.93 o 
  -4  16  15     5116.19     5193.15    137.52 o 
  -3  16  15     4544.94     4780.13    281.95 o 
  -2  16  15     1868.52     2056.28    125.82 o 
  -1  16  15     1884.57     2013.60    101.79 o 
   0  16  15      191.28      216.15     59.15 o 
   1  16  15     6245.29     6456.03    200.14 o 
   2  16  15     2528.24     2691.23    113.93 o 
   3  16  15     3111.84     3130.46    121.12 o 
  -2  17  15      292.04      428.06     74.27 o 
  -1  17  15      832.01      636.77    100.03 o 
   0  17  15     1340.90     1562.92     92.87 o 
   1  17  15      699.73      689.80     74.67 o 
   2  17  15      160.34      121.75     76.22 o 
  -8   0  16     2098.47     1943.66    340.53 o 
  -7   0  16     7363.25     8465.33    221.16 o 
  -6   0  16    12118.91    11662.53    321.70 o 
  -5   0  16    17029.67    17325.46    441.70 o 
  -4   0  16     4088.29     4150.71    178.98 o 
  -3   0  16      746.42     1098.92    188.27 o 
  -2   0  16     3248.14     3072.50    151.96 o 
  -1   0  16    10576.70    10828.45    302.83 o 
   0   0  16    43964.32    42731.99    720.77 o 
   1   0  16     4696.85     4668.53    140.04 o 
   2   0  16      176.59      253.60     53.18 o 
   3   0  16      598.75      674.17     68.48 o 
   4   0  16    16238.73    14953.95    305.17 o 
   5   0  16    19812.73    17952.80    359.39 o 
   6   0  16     7300.09     7458.91    252.45 o 
   7   0  16     4256.35     4278.56    195.18 o 
  -8   1  16      780.10      802.29     89.86 o 
  -7   1  16      564.30      500.11     54.61 o 
  -6   1  16        8.69       63.42     51.77 o 
  -5   1  16     2086.17     1913.56    125.65 o 
  -4   1  16      670.69      858.46     70.81 o 
  -3   1  16     1663.36     1741.74     86.85 o 
  -2   1  16     1455.28     1362.21     75.30 o 
  -1   1  16      583.06      525.80     51.23 o 
   0   1  16      571.10      820.68     46.63 o 
   1   1  16      562.61      505.75     41.21 o 
   2   1  16     4811.32     4694.26     99.65 o 
   3   1  16     2331.33     2212.98     69.87 o 
   4   1  16      347.63      513.91     54.02 o 
   5   1  16      249.46      337.35     45.53 o 
   6   1  16     1338.18     1400.19     87.09 o 
   7   1  16     2035.57     2205.60    154.82 o 
  -8   2  16     1735.33     1826.90     87.58 o 
  -7   2  16     1434.35     1499.37    105.83 o 
  -6   2  16     5841.81     5637.84    134.26 o 
  -5   2  16     5392.26     5420.19    126.90 o 
  -4   2  16       39.05       63.66     50.20 o 
  -3   2  16      176.37      219.95     66.47 o 
  -2   2  16     2536.80     2171.19     89.43 o 
  -1   2  16    11444.81    11269.53    256.10 o 
   0   2  16     6514.91     5722.63    124.85 o 
   1   2  16     5554.82     5505.78    106.37 o 
   2   2  16       93.29      142.09     33.86 o 
   3   2  16     1193.19     1285.85     56.96 o 
   4   2  16     3098.91     2840.67     82.36 o 
   5   2  16     8311.72     8456.36    179.01 o 
   6   2  16     4600.15     4249.28    127.64 o 
   7   2  16      343.96      445.73     66.13 o 
  -8   3  16     7223.88     7990.69    191.69 o 
  -7   3  16     1680.60     1866.94     98.42 o 
  -6   3  16      238.14      382.57     56.28 o 
  -5   3  16     3252.98     2848.01    109.58 o 
  -4   3  16    14479.80    15139.72    243.26 o 
  -3   3  16    15537.22    14478.35    268.03 o 
  -2   3  16     5030.74     5310.34    121.20 o 
  -1   3  16     3021.78     3289.61     93.06 o 
   0   3  16     1237.55     1396.69     72.30 o 
   1   3  16    12799.46    11677.99    177.92 o 
   2   3  16    12733.08    11961.89    181.81 o 
   3   3  16    19736.81    18439.78    255.78 o 
   4   3  16     9652.19     8873.90    152.04 o 
   5   3  16        8.36      133.87     48.75 o 
   6   3  16     1219.92     1468.52     84.35 o 
   7   3  16     5098.44     5025.20    148.35 o 
  -7   4  16      145.79      146.24     70.15 o 
  -6   4  16     1216.97     1243.72     73.47 o 
  -5   4  16      141.30       84.42     44.77 o 
  -4   4  16      362.19      277.89     46.99 o 
  -3   4  16      960.85      860.79     56.02 o 
  -2   4  16      491.54      594.90     50.62 o 
  -1   4  16     1932.38     2152.43     78.57 o 
   0   4  16      125.19      150.77     39.76 o 
   1   4  16     3706.54     3406.59     94.58 o 
   2   4  16      420.92      502.33     42.60 o 
   3   4  16      882.15      945.04     52.47 o 
   4   4  16       86.85       86.64     38.42 o 
   5   4  16      212.51      301.06     43.77 o 
   6   4  16     1356.15     1435.31     81.07 o 
   7   4  16       13.58      142.52     56.45 o 
  -7   5  16     1706.86     1579.75     83.42 o 
  -6   5  16      498.85      382.49     56.06 o 
  -5   5  16     3840.31     3653.97    137.75 o 
  -4   5  16     8777.92     9388.47    234.84 o 
  -3   5  16    10345.21     9867.75    160.79 o 
  -2   5  16    12040.63    11888.91    251.08 o 
  -1   5  16     3527.61     3464.60    114.54 o 
   0   5  16      370.94      407.71     45.98 o 
   1   5  16     6293.38     5600.64    124.71 o 
   2   5  16    14984.78    14394.82    211.06 o 
   3   5  16     9745.46     9026.30    150.80 o 
   4   5  16     4763.12     4781.97    105.69 o 
   5   5  16      209.89      272.50     47.58 o 
   6   5  16     3267.04     2915.17    109.45 o 
   7   5  16     2937.25     2863.14    114.72 o 
  -7   6  16     8993.39    10056.25    196.84 o 
  -6   6  16     6525.34     6583.52    148.99 o 
  -5   6  16     2792.23     2870.21     95.07 o 
  -4   6  16     2753.22     2491.33     88.85 o 
  -3   6  16      274.42      489.73     43.57 o 
  -2   6  16     8169.91     8681.65    146.87 o 
  -1   6  16    10499.31    10722.10    194.49 o 
   0   6  16    12794.21    12248.53    232.37 o 
   1   6  16     7200.39     6749.10    140.44 o 
   2   6  16      684.96      863.11     58.82 o 
   3   6  16     3534.23     3559.22     90.13 o 
   4   6  16    11589.46    11059.85    175.86 o 
   5   6  16     7748.07     7582.17    156.15 o 
   6   6  16     7553.16     7350.74    258.53 o 
   7   6  16     5194.66     5011.95    151.79 o 
  -7   7  16        5.35       37.48     52.18 o 
  -6   7  16       12.75       56.24     49.49 o 
  -5   7  16       16.70       75.17     52.10 o 
  -4   7  16      490.24      526.73     48.13 o 
  -3   7  16      410.81      463.39     53.20 o 
  -2   7  16       91.79      110.53     36.09 o 
  -1   7  16      142.16       96.47     34.78 o 
   0   7  16      347.78      298.98     45.61 o 
   1   7  16      554.63      568.38     55.52 o 
   2   7  16      186.13      148.11     44.68 o 
   3   7  16      100.55      164.68     39.16 o 
   4   7  16       75.96      167.95     39.95 o 
   5   7  16      108.77      179.03     49.95 o 
   6   7  16       21.18      181.02     52.79 o 
  -7   8  16     5374.57     5395.05    158.35 o 
  -6   8  16    10359.69    10294.39    248.62 o 
  -5   8  16     5005.59     4906.03    124.17 o 
  -4   8  16      841.59      985.93     56.42 o 
  -3   8  16       68.71      170.33     39.47 o 
  -2   8  16     7416.97     7376.90    187.17 o 
  -1   8  16    11442.06    10537.59    223.85 o 
   0   8  16     8689.98     8628.07    165.15 o 
   1   8  16     8640.97     8236.62    206.96 o 
   2   8  16     1022.49     1087.57     85.81 o 
   3   8  16     3476.82     3488.01    101.94 o 
   4   8  16     4914.30     5108.37    131.37 o 
   5   8  16     8869.37     8372.58    318.89 o 
   6   8  16    10303.91    10635.61    221.97 o 
  -6   9  16      129.02      164.54     57.41 o 
  -5   9  16      530.56      608.17     51.15 o 
  -4   9  16     3512.32     3333.90     90.14 o 
  -3   9  16    12318.89    12859.78    229.33 o 
  -2   9  16     7769.96     7611.59    160.00 o 
  -1   9  16     3185.25     3360.93     87.09 o 
   0   9  16       46.92       90.35     35.91 o 
   1   9  16     3871.49     3642.76    102.39 o 
   2   9  16     8657.73     8360.90    163.94 o 
   3   9  16    12004.24    11376.63    226.94 o 
   4   9  16     2581.03     2490.36     90.23 o 
   5   9  16       36.58       69.89     42.33 o 
   6   9  16      549.75      607.87     67.56 o 
  -6  10  16      593.28      552.36     72.12 o 
  -5  10  16      423.89      357.90     47.46 o 
  -4  10  16     1063.20     1123.95     61.01 o 
  -3  10  16       68.07       44.54     36.88 o 
  -2  10  16      203.66      198.77     41.45 o 
  -1  10  16      708.08      608.89     47.87 o 
   0  10  16      463.21      603.28     47.74 o 
   1  10  16      338.71      296.23     40.65 o 
   2  10  16        4.53       31.73     48.47 o 
   3  10  16       23.88       28.05     45.14 o 
   4  10  16     1576.27     1529.25     77.29 o 
   5  10  16     1068.77      984.59     65.49 o 
   6  10  16      811.87      780.36     66.17 o 
  -6  11  16       83.91      161.32     57.16 o 
  -5  11  16     3939.32     4216.88    153.31 o 
  -4  11  16     7060.89     7520.24    143.44 o 
  -3  11  16    13199.72    13868.73    212.85 o 
  -2  11  16    10652.17    10186.61    225.19 o 
  -1  11  16       47.44       93.23     38.36 o 
   0  11  16      762.82      783.07     51.64 o 
   1  11  16     2830.88     3040.27     91.11 o 
   2  11  16    19267.85    18509.10    291.08 o 
   3  11  16    10297.82    10651.82    196.54 o 
   4  11  16     2063.89     2274.56     90.79 o 
   5  11  16      517.40      559.89     53.90 o 
  -5  12  16     2028.59     1940.25     84.37 o 
  -4  12  16      571.69      566.70     63.56 o 
  -3  12  16      468.05      538.77     66.32 o 
  -2  12  16      111.58      156.46     43.35 o 
  -1  12  16     1311.41     1534.62    108.61 o 
   0  12  16     5923.12     5699.28    121.25 o 
   1  12  16     1040.51     1101.47     68.15 o 
   2  12  16        6.40       75.44     40.10 o 
   3  12  16       17.57       88.47     47.58 o 
   4  12  16     3207.94     3196.13    112.60 o 
   5  12  16     3807.89     3888.16    192.06 o 
  -5  13  16      784.51      776.33     61.90 o 
  -4  13  16     2420.68     2216.45     90.37 o 
  -3  13  16     3456.48     3425.10    106.06 o 
  -2  13  16      142.93      181.25     49.44 o 
  -1  13  16       28.60       71.68     44.95 o 
   0  13  16      495.26      460.61     54.89 o 
   1  13  16     2354.91     2597.91     82.95 o 
   2  13  16     2441.10     2443.20     81.44 o 
   3  13  16     3126.06     3593.78    112.47 o 
   4  13  16     1565.50     1591.32    104.27 o 
  -4  14  16      358.95      417.97     68.47 o 
  -3  14  16       41.41       89.47     47.34 o 
  -2  14  16     3654.00     3813.40    166.06 o 
  -1  14  16     9648.52     9534.42    254.63 o 
   0  14  16     9163.29     8975.17    177.47 o 
   1  14  16     5653.28     6118.68    143.35 o 
   2  14  16     1599.78     1584.04     78.19 o 
   3  14  16     2537.16     2476.81     96.34 o 
   4  14  16     4779.41     5150.48    191.19 o 
  -3  15  16     1417.21     1428.62     92.46 o 
  -2  15  16      161.40      212.16     51.25 o 
  -1  15  16     1081.40     1078.69     95.87 o 
   0  15  16       22.60       26.86     46.48 o 
   1  15  16     1882.74     1997.91    122.41 o 
   2  15  16      125.23      225.93     62.33 o 
   3  15  16     1089.08      927.99     80.58 o 
  -2  16  16     2185.65     2230.17    108.74 o 
  -1  16  16     3710.62     3566.82    146.15 o 
   0  16  16     6638.15     6712.84    179.13 o 
   1  16  16     2106.86     2321.15    126.36 o 
   2  16  16       94.09      166.87     59.66 o 
  -7   1  17     3947.20     3894.67    217.53 o 
  -6   1  17     7538.02     8048.71    193.49 o 
  -5   1  17    10912.31    10452.91    239.25 o 
  -4   1  17     1598.53     1551.95     89.59 o 
  -3   1  17      433.83      723.41     70.74 o 
  -2   1  17     3592.06     3679.40    236.01 o 
  -1   1  17    17107.53    15435.78    284.14 o 
   0   1  17    23036.81    22409.17    330.27 o 
   1   1  17     7003.25     6210.39    118.02 o 
   2   1  17      243.71      298.67     40.55 o 
   3   1  17      476.85      507.84     46.81 o 
   4   1  17     8053.07     7500.78    139.00 o 
   5   1  17    12683.63    11654.30    189.03 o 
   6   1  17     4962.23     5144.31    146.99 o 
  -7   2  17     1330.17     1589.55     83.87 o 
  -6   2  17        4.25       17.03     57.46 o 
  -5   2  17     2645.56     2400.85    107.55 o 
  -4   2  17     7500.66     6965.19    173.77 o 
  -3   2  17    10711.38    11557.55    326.04 o 
  -2   2  17     8417.21     8127.10    210.38 o 
  -1   2  17     1575.97     1654.28     88.77 o 
   0   2  17      281.01      363.22     59.76 o 
   1   2  17     6356.60     6467.98    132.30 o 
   2   2  17    12792.93    11346.86    177.30 o 
   3   2  17     9473.50     9229.58    156.22 o 
   4   2  17     3533.72     3338.66     91.48 o 
   5   2  17      244.83      266.72     48.52 o 
   6   2  17      705.65      593.57     64.81 o 
  -7   3  17      255.31      123.89     55.81 o 
  -6   3  17     1021.57     1160.91    160.23 o 
  -5   3  17     1333.08     1228.77     85.94 o 
  -4   3  17       67.95       50.87     54.45 o 
  -3   3  17      280.97      218.80     58.52 o 
  -2   3  17      226.26      202.11     54.36 o 
  -1   3  17     1599.37     1614.21     71.32 o 
   0   3  17     1608.08     1450.40     68.54 o 
   1   3  17      421.68      418.25     55.63 o 
   2   3  17        3.26        7.88     32.69 o 
   3   3  17      115.31      110.29     37.55 o 
   4   3  17      485.91      433.39     46.28 o 
   5   3  17     1290.27     1314.00     70.15 o 
   6   3  17      566.31      807.80     72.17 o 
  -7   4  17     1578.31     1699.22     86.45 o 
  -6   4  17       90.40      110.90     57.11 o 
  -5   4  17     3140.92     3119.41     99.87 o 
  -4   4  17    12572.47    12283.98    248.61 o 
  -3   4  17    10987.56    11141.94    253.12 o 
  -2   4  17     8329.92     7655.35    167.54 o 
  -1   4  17     2311.75     2634.03     88.45 o 
   0   4  17     1574.30     1696.43     72.51 o 
   1   4  17    13013.66    12168.71    234.44 o 
   2   4  17    16870.46    15965.64    230.96 o 
   3   4  17    13687.55    13080.08    199.07 o 
   4   4  17     5718.37     5375.11    114.48 o 
   5   4  17      164.18      193.92     46.52 o 
   6   4  17     1292.82     1369.48     83.14 o 
  -7   5  17     3862.08     4326.28    125.28 o 
  -6   5  17     4342.06     4330.61    181.01 o 
  -5   5  17     1776.16     1851.49     82.95 o 
  -4   5  17     2063.27     1875.12    153.72 o 
  -3   5  17      117.91       74.79     52.96 o 
  -2   5  17     4131.40     4221.33    172.36 o 
  -1   5  17     6996.39     6600.23    139.56 o 
   0   5  17     3622.11     3368.83     98.36 o 
   1   5  17     4524.89     4331.30    113.65 o 
   2   5  17      244.21      316.28     48.53 o 
   3   5  17     1674.99     1644.32     66.67 o 
   4   5  17     3242.69     3104.47    122.44 o 
   5   5  17     3254.19     3274.73    135.47 o 
   6   5  17     4072.84     4149.59    131.56 o 
  -6   6  17        6.32        0.00     53.16 o 
  -5   6  17     1087.04     1268.78    120.43 o 
  -4   6  17     3067.06     3112.37     98.42 o 
  -3   6  17     3600.95     3524.66    103.04 o 
  -2   6  17     2468.87     2318.78     85.88 o 
  -1   6  17     1003.81     1116.29     74.13 o 
   0   6  17      100.94      142.43     45.84 o 
   1   6  17     3000.79     2760.47     90.65 o 
   2   6  17     2346.49     2364.82     85.79 o 
   3   6  17     3200.66     3149.84     88.63 o 
   4   6  17     2198.69     2270.55     77.50 o 
   5   6  17       51.46      127.43     41.46 o 
   6   6  17      423.86      421.25     66.69 o 
  -6   7  17     9851.85     9661.03    214.44 o 
  -5   7  17     6487.67     6781.19    151.75 o 
  -4   7  17     1828.53     1972.58    123.45 o 
  -3   7  17      211.50      296.75     43.53 o 
  -2   7  17    11960.70    11416.65    285.55 o 
  -1   7  17    17639.79    16899.72    272.79 o 
   0   7  17    14580.68    14184.07    236.60 o 
   1   7  17     9704.39     8728.36    168.46 o 
   2   7  17     2124.58     2159.99     89.99 o 
   3   7  17     2756.96     2636.51     92.23 o 
   4   7  17     6164.12     6062.92    125.78 o 
   5   7  17     9250.35     9354.26    199.64 o 
   6   7  17    10340.25    10066.66    368.74 o 
  -6   8  17      151.32       84.92     59.05 o 
  -5   8  17      287.45      189.54     53.01 o 
  -4   8  17      597.65      667.98     52.98 o 
  -3   8  17     1981.08     1952.83     71.68 o 
  -2   8  17      673.40      807.87     62.74 o 
  -1   8  17       12.69       57.81     43.02 o 
   0   8  17      134.62      109.89     45.02 o 
   1   8  17     1633.67     1647.28     74.70 o 
   2   8  17     2583.24     2623.28     89.92 o 
   3   8  17     1362.84     1449.86     75.17 o 
   4   8  17      282.88      202.73     41.20 o 
   5   8  17        5.94       64.82     33.95 o 
  -6   9  17     2926.22     2785.36    148.21 o 
  -5   9  17      933.71      953.84     69.91 o 
  -4   9  17      857.06      963.08     58.84 o 
  -3   9  17      319.85      385.85     53.45 o 
  -2   9  17     3060.81     2929.33     92.98 o 
  -1   9  17     4659.66     4785.82    119.30 o 
   0   9  17     6084.59     5712.20    157.94 o 
   1   9  17     4752.05     5021.96    125.89 o 
   2   9  17      402.47      458.36     52.85 o 
   3   9  17      424.24      515.29     57.94 o 
   4   9  17     3588.19     3488.25    133.47 o 
   5   9  17     3611.99     3722.22    108.09 o 
  -5  10  17     3638.87     3892.57    126.62 o 
  -4  10  17     7050.70     7487.19    145.20 o 
  -3  10  17    13000.11    13285.62    209.50 o 
  -2  10  17    11137.74    11007.71    270.14 o 
  -1  10  17      768.98      971.34     58.22 o 
   0  10  17      533.22      554.94     55.23 o 
   1  10  17     4320.72     4018.24    112.80 o 
   2  10  17    17106.68    16363.07    269.02 o 
   3  10  17    12537.01    11863.58    213.31 o 
   4  10  17     2336.45     2437.41    100.18 o 
   5  10  17      820.71      944.23     78.53 o 
  -5  11  17      181.89      169.18     71.52 o 
  -4  11  17        2.20       44.80     34.26 o 
  -3  11  17      900.78      949.60     59.48 o 
  -2  11  17      386.56      431.97     53.00 o 
  -1  11  17      358.56      320.05     45.98 o 
   0  11  17      867.79      906.15     64.91 o 
   1  11  17       27.44       58.72     48.23 o 
   2  11  17      416.21      499.89     58.06 o 
   3  11  17       61.61       50.54     47.89 o 
   4  11  17      488.98      582.48     62.61 o 
  -4  12  17     4883.83     5248.53    145.41 o 
  -3  12  17    10364.47     9872.15    258.70 o 
  -2  12  17     3972.68     4319.66    136.89 o 
  -1  12  17      525.77      510.03     59.41 o 
   0  12  17       28.04       25.14     40.00 o 
   1  12  17     4744.29     4418.89    128.81 o 
   2  12  17    10210.55    10420.90    198.03 o 
   3  12  17     8902.80     8319.65    175.69 o 
   4  12  17     2806.55     2871.13    103.53 o 
  -4  13  17      103.87      203.12     51.54 o 
  -3  13  17       70.08      133.36     49.27 o 
  -2  13  17     1781.64     1853.23     85.27 o 
  -1  13  17     7574.11     7228.10    158.72 o 
   0  13  17     7149.37     7053.82    138.73 o 
   1  13  17     2845.44     2890.78    122.26 o 
   2  13  17      464.50      553.52     63.01 o 
   3  13  17      972.39     1104.25     86.24 o 
  -3  14  17       19.72       39.39     37.90 o 
  -2  14  17       13.10       11.82     41.82 o 
  -1  14  17      309.73      328.58     56.59 o 
   0  14  17       34.99       37.53     46.56 o 
   1  14  17      139.75      136.02     50.99 o 
   2  14  17      113.48      181.30     60.63 o 
  -1  15  17     4418.31     4461.35    127.51 o 
   0  15  17     8064.46     8269.82    200.92 o 
   1  15  17     4039.34     4179.15    141.90 o 
  -6   0  18    10240.70     9870.23    441.79 o 
  -5   0  18    12137.09    13186.79    390.78 o 
  -4   0  18     1457.54     1232.76    124.23 o 
  -3   0  18      241.18      242.24     89.01 o 
  -2   0  18     4795.69     4826.15    198.45 o 
  -1   0  18    17034.90    15605.07    412.65 o 
   0   0  18    16434.34    15720.72    415.20 o 
   1   0  18     6530.98     6493.42    175.33 o 
   2   0  18      168.25      122.71     50.43 o 
   3   0  18     2135.89     1982.26    100.08 o 
   4   0  18     6860.66     7032.51    193.35 o 
   5   0  18    14725.24    13601.40    368.60 o 
   6   0  18     6828.84     6791.78    239.72 o 
  -6   1  18      206.34      191.45     66.22 o 
  -5   1  18      420.44      483.14     92.70 o 
  -4   1  18     3107.04     2893.09    114.90 o 
  -3   1  18     2967.78     2910.25    112.04 o 
  -2   1  18      856.71      844.41     75.31 o 
  -1   1  18      369.44      427.72     78.22 o 
   0   1  18      567.92      549.25     63.00 o 
   1   1  18     2559.92     2428.88    128.46 o 
   2   1  18     1428.71     1473.14     62.79 o 
   3   1  18     2347.98     2004.33     72.17 o 
   4   1  18     1978.48     2132.35     96.27 o 
   5   1  18       94.07      222.22     58.03 o 
   6   1  18       26.62       53.08     44.93 o 
  -6   2  18     3588.47     3374.41    128.55 o 
  -5   2  18     3744.21     3583.10    131.73 o 
  -4   2  18     1568.64     1413.82    104.36 o 
  -3   2  18      781.42      779.25     74.66 o 
  -2   2  18      592.30      578.38     69.09 o 
  -1   2  18     4715.63     4673.00    136.83 o 
   0   2  18     9958.26     9533.58    178.76 o 
   1   2  18     1753.24     1847.95     79.12 o 
   2   2  18       32.13      110.93     35.89 o 
   3   2  18       93.76      107.96     34.95 o 
   4   2  18     4306.38     4199.76    102.33 o 
   5   2  18     3615.57     3632.41    119.34 o 
   6   2  18     1567.86     1612.01     90.93 o 
  -6   3  18       10.90       79.62     59.51 o 
  -5   3  18     4876.10     5549.54    162.22 o 
  -4   3  18    10490.44    10418.63    227.78 o 
  -3   3  18    12656.70    12118.88    248.60 o 
  -2   3  18    11251.61    11453.40    344.27 o 
  -1   3  18     1260.57     1155.82     78.90 o 
   0   3  18      863.60      970.14     62.48 o 
   1   3  18     5560.90     5739.53    131.99 o 
   2   3  18    12043.42    11780.17    209.20 o 
   3   3  18     8107.69     7540.89    139.21 o 
   4   3  18     3698.23     3757.87    149.94 o 
   5   3  18     1047.93      986.73     67.24 o 
  -6   4  18      374.26      400.17     70.18 o 
  -5   4  18      148.42       64.66     58.12 o 
  -4   4  18     1052.92      917.25     96.98 o 
  -3   4  18      107.49       92.58     54.92 o 
  -2   4  18      773.83      807.97     81.85 o 
  -1   4  18      491.92      513.18     81.32 o 
   0   4  18      577.08      528.46     54.79 o 
   1   4  18       88.28      108.04     42.41 o 
   2   4  18       15.76       17.58     40.52 o 
   3   4  18      147.45      131.64     41.37 o 
   4   4  18      986.22      950.67     56.37 o 
   5   4  18       26.79      143.77     41.66 o 
  -6   5  18        2.49       12.79     61.28 o 
  -5   5  18      758.97      882.86     83.10 o 
  -4   5  18     7186.20     7128.23    180.51 o 
  -3   5  18     7915.39     7967.68    191.52 o 
  -2   5  18     4195.77     3992.21    148.54 o 
  -1   5  18     3353.78     3426.27    103.55 o 
   0   5  18      642.18      620.32     57.79 o 
   1   5  18     8568.73     8051.58    187.63 o 
   2   5  18     5856.56     5717.08    133.64 o 
   3   5  18     9678.53     9074.69    230.31 o 
   4   5  18     4261.74     4016.49    101.11 o 
   5   5  18      171.81      286.01     47.95 o 
  -6   6  18     7662.74     7654.78    194.72 o 
  -5   6  18     3553.84     3359.38    124.79 o 
  -4   6  18      688.88      839.87     92.67 o 
  -3   6  18        6.66      142.20     58.11 o 
  -2   6  18     7978.23     7914.88    167.14 o 
  -1   6  18    12025.02    11246.29    205.27 o 
   0   6  18     6094.84     5912.46    144.36 o 
   1   6  18     8317.03     8238.03    165.56 o 
   2   6  18     1426.22     1478.41     75.31 o 
   3   6  18     3320.48     3557.60    107.84 o 
   4   6  18     2582.54     2670.23     84.86 o 
   5   6  18     5406.76     5610.61    169.53 o 
  -5   7  18       17.22       12.41     57.47 o 
  -4   7  18       44.79       60.85     57.72 o 
  -3   7  18      178.97      156.84     58.70 o 
  -2   7  18      549.42      577.99     56.49 o 
  -1   7  18        7.29       66.28     42.75 o 
   0   7  18       14.39        0.47     40.10 o 
   1   7  18       41.06       67.92     44.25 o 
   2   7  18      180.49      196.85     49.82 o 
   3   7  18       83.76      119.19     48.67 o 
   4   7  18        4.70       38.59     45.46 o 
   5   7  18       21.94       65.94     29.85 o 
  -5   8  18     3773.95     3344.53    152.34 o 
  -4   8  18     2681.18     3065.66    139.01 o 
  -3   8  18      334.57      489.48     87.80 o 
  -2   8  18     4061.37     4509.09    130.59 o 
  -1   8  18     6332.94     5940.80    138.92 o 
   0   8  18    10417.89    10714.18    200.73 o 
   1   8  18     5256.39     4599.67    134.10 o 
   2   8  18      540.41      793.93     63.34 o 
   3   8  18      951.04     1301.32     75.05 o 
   4   8  18     6139.67     6084.22    143.73 o 
  -5   9  18     2280.22     2437.45     97.83 o 
  -4   9  18     2994.21     3060.83    139.30 o 
  -3   9  18     6045.63     5990.27    210.03 o 
  -2   9  18     7042.83     6776.07    214.79 o 
  -1   9  18       15.77       63.40     45.22 o 
   0   9  18     1029.30      915.58     65.16 o 
   1   9  18     2553.93     2592.57    160.93 o 
   2   9  18    11904.82    11094.93    206.85 o 
   3   9  18     5049.75     5276.30    131.31 o 
   4   9  18     1410.39     1562.97     90.77 o 
  -4  10  18      118.22       84.77     51.55 o 
  -3  10  18      458.29      436.45     54.83 o 
  -2  10  18      580.95      644.46    120.22 o 
  -1  10  18     1793.06     1869.45     83.69 o 
   0  10  18      254.82      336.07     53.92 o 
   1  10  18     1375.41     1145.37     89.48 o 
   2  10  18      272.47      496.51     60.70 o 
   3  10  18      704.86      816.76     67.65 o 
   4  10  18      218.26      186.06     54.92 o 
  -4  11  18     5777.46     5567.92    140.62 o 
  -3  11  18    12067.13    12349.24    291.30 o 
  -2  11  18     5296.62     5162.78    139.16 o 
  -1  11  18      705.69      761.52     63.75 o 
   0  11  18      657.49      713.47     64.57 o 
   1  11  18     6701.18     7181.86    172.72 o 
   2  11  18     9951.17     9528.71    189.56 o 
   3  11  18     8029.63     8650.77    182.81 o 
  -3  12  18      621.16      556.27     99.31 o 
  -2  12  18     1509.38     1547.70     85.34 o 
  -1  12  18     4764.00     4835.23    141.88 o 
   0  12  18     2245.97     1984.14    125.36 o 
   1  12  18     1768.03     1971.16    109.96 o 
   2  12  18       15.81       76.70     50.41 o 
  -2  13  18     2788.60     2700.87     99.66 o 
  -1  13  18       88.33      138.85     59.95 o 
   0  13  18      128.93      106.59     49.67 o 
   1  13  18       43.98       26.49     48.98 o 
  -5   1  19     6066.44     5889.36    223.89 o 
  -4   1  19      671.51      790.51     94.60 o 
  -3   1  19      641.14      599.60     71.47 o 
  -2   1  19     2888.70     2471.22    108.91 o 
  -1   1  19    10741.98    10538.00    226.86 o 
   0   1  19    13992.15    13398.63    323.63 o 
   1   1  19     4836.14     4641.02    120.20 o 
   2   1  19      440.51      461.95     45.04 o 
   3   1  19      225.54      323.26     42.55 o 
   4   1  19     5260.70     5567.44    121.23 o 
   5   1  19    11815.23    11208.60    228.81 o 
  -5   2  19     3126.88     3313.54    166.22 o 
  -4   2  19     6162.00     6654.22    203.45 o 
  -3   2  19     4904.21     4547.52    146.30 o 
  -2   2  19     3251.36     3152.89    192.38 o 
  -1   2  19      234.65      270.51     60.86 o 
   0   2  19      745.41      970.38     79.62 o 
   1   2  19     4106.61     4003.94    112.99 o 
   2   2  19     7339.61     6596.30    145.74 o 
   3   2  19     4766.01     4675.34    146.70 o 
   4   2  19     2047.93     2151.82     87.53 o 
   5   2  19       55.33      227.81     61.83 o 
  -5   3  19      722.48      742.89     83.91 o 
  -4   3  19        3.88       30.96     60.08 o 
  -3   3  19      128.30      200.34     80.79 o 
  -2   3  19       20.24       19.47     52.82 o 
  -1   3  19      912.79      941.31     78.48 o 
   0   3  19     1230.15     1282.64     92.56 o 
   1   3  19       12.40        7.34     38.93 o 
   2   3  19      183.12      228.08     47.85 o 
   3   3  19       49.50       38.38     41.77 o 
   4   3  19      200.45      256.69     52.16 o 
   5   3  19      573.73      542.36     54.95 o 
  -5   4  19     3252.95     3703.88    235.15 o 
  -4   4  19     9097.80     9255.65    215.99 o 
  -3   4  19    11629.30    11609.41    340.16 o 
  -2   4  19     4635.45     4541.37    300.97 o 
  -1   4  19     1051.45     1196.90     84.49 o 
   0   4  19     1050.83     1215.75     71.06 o 
   1   4  19     8302.87     7739.99    162.02 o 
   2   4  19     9730.77     9453.74    182.97 o 
   3   4  19    11981.55    11976.94    216.73 o 
   4   4  19     4818.23     4543.09    109.62 o 
  -5   5  19      957.66      967.29     87.36 o 
  -4   5  19      516.85      493.10     74.46 o 
  -3   5  19       11.19       50.73     58.25 o 
  -2   5  19     3548.67     3159.28    121.22 o 
  -1   5  19     4849.76     5017.48    151.56 o 
   0   5  19     3252.88     3228.97    102.85 o 
   1   5  19     2625.03     2824.32    105.18 o 
   2   5  19      314.21      356.19     52.45 o 
   3   5  19     1136.33     1195.44     97.49 o 
   4   5  19     2429.62     2592.18     95.77 o 
  -5   6  19      200.68      195.41     67.75 o 
  -4   6  19     1797.81     1894.20    105.78 o 
  -3   6  19     1252.46     1232.17     96.57 o 
  -2   6  19     2258.89     2470.14    122.12 o 
  -1   6  19      494.99      360.62     51.90 o 
   0   6  19      354.79      306.38     51.72 o 
   1   6  19     1084.03     1203.15     71.14 o 
   2   6  19     1863.29     1835.27    121.57 o 
   3   6  19     1461.92     1518.80     79.20 o 
   4   6  19     1185.91     1107.16     70.94 o 
  -4   7  19     1800.98     1715.20    118.01 o 
  -3   7  19      217.02      352.71     75.13 o 
  -2   7  19     7788.29     8310.64    218.92 o 
  -1   7  19     9901.44     9468.76    201.31 o 
   0   7  19     9899.91     9343.35    184.33 o 
   1   7  19     4794.76     4818.42    127.97 o 
   2   7  19       61.30      105.99     46.46 o 
   3   7  19     2317.98     2134.78    100.20 o 
   4   7  19     4327.63     4052.79    118.89 o 
  -4   8  19     1290.22     1407.50    106.64 o 
  -3   8  19     2038.57     2199.28    109.61 o 
  -2   8  19     1136.02     1281.42     73.30 o 
  -1   8  19       38.87       61.90     42.98 o 
   0   8  19      247.28      214.71     49.02 o 
   1   8  19      324.00      334.80     53.56 o 
   2   8  19     2401.36     2522.80     95.76 o 
   3   8  19     1927.72     1858.36     85.27 o 
  -3   9  19       83.48       73.86     63.66 o 
  -2   9  19     2406.89     3047.62    199.60 o 
  -1   9  19     5113.10     5471.94    154.76 o 
   0   9  19     3181.85     3140.88    153.87 o 
   1   9  19     3053.68     3272.89    106.05 o 
   2   9  19      891.06      802.05     67.09 o 
   3   9  19      553.75      317.38     55.74 o 
  -3  10  19    11151.66    11756.78    265.46 o 
  -2  10  19     5249.38     5807.10    144.71 o 
  -1  10  19      235.38      267.39     51.84 o 
   0  10  19      609.22      662.42     72.54 o 
   1  10  19     3926.04     3947.85    132.36 o 
   2  10  19     8309.75     8292.53    175.28 o 
  -2  11  19       24.16       44.74     24.73 o 
  -1  11  19      699.82      730.49     62.65 o 
   0  11  19      271.05      261.45     49.09 o 
   1  11  19       25.01       28.16     51.25 o 
  -4   0  20     1188.54     1220.61    180.77 o 
  -3   0  20     1832.81     1833.05    150.28 o 
  -2   0  20     4770.20     5036.75    224.82 o 
  -1   0  20    10198.72     9443.20    649.55 o 
   0   0  20    14613.66    13807.75    392.36 o 
   1   0  20     1963.07     1748.49    136.91 o 
   2   0  20      227.11      338.16     92.27 o 
   3   0  20      453.11      318.57     53.39 o 
   4   0  20     7791.04     7620.11    205.92 o 
  -4   1  20     1518.38     1704.07    101.61 o 
  -3   1  20     1109.21     1093.69    119.31 o 
  -2   1  20     3384.78     3146.32    145.01 o 
  -1   1  20      224.29      196.05     65.51 o 
   0   1  20       44.82      107.86     59.30 o 
   1   1  20      579.82      469.14     70.40 o 
   2   1  20     3820.30     3686.12    110.65 o 
   3   1  20      418.85      390.10     41.94 o 
  -4   2  20       84.51       90.12     65.43 o 
  -3   2  20       41.42       41.17     60.15 o 
  -2   2  20     1174.80     1172.97     94.84 o 
  -1   2  20     4285.39     4352.61    143.23 o 
   0   2  20     4296.43     4065.85    136.61 o 
   1   2  20     1393.96     1230.27     86.32 o 
   2   2  20       73.41      111.66     42.92 o 
   3   2  20      516.06      536.89     55.43 o 
  -4   3  20     7655.40     7638.48    199.42 o 
  -3   3  20     8885.93     9340.40    244.67 o 
  -2   3  20     3630.98     3606.73    183.61 o 
  -1   3  20     2342.43     2179.75    124.09 o 
   0   3  20      590.75      559.11     74.34 o 
   1   3  20     7103.46     7546.35    161.40 o 
   2   3  20     6059.94     5652.75    136.65 o 
   3   3  20     7503.29     7505.50    163.22 o 
  -4   4  20       13.37       10.57     64.89 o 
  -3   4  20       13.39       65.90     64.85 o 
  -2   4  20     1270.18     1200.69     91.44 o 
  -1   4  20     1227.18     1142.95     98.09 o 
   0   4  20      216.79      209.74     63.18 o 
   1   4  20      393.94      303.82     50.65 o 
   2   4  20       19.14       41.24     35.14 o 
   3   4  20     1518.51     1473.27     75.89 o 
  -4   5  20     5848.03     6167.07    177.05 o 
  -3   5  20     5820.90     5772.50    169.69 o 
  -2   5  20     4685.15     4498.40    149.84 o 
  -1   5  20      432.31      350.03     67.23 o 
   0   5  20      194.72      284.73     49.25 o 
   1   5  20     1369.13     1492.60    113.71 o 
   2   5  20     4852.84     4588.92    137.27 o 
   3   5  20     3996.72     3947.06    116.19 o 
  -3   6  20      205.42      278.26     70.85 o 
  -2   6  20     4107.91     4248.86    211.33 o 
  -1   6  20     6126.63     5685.90    183.92 o 
   0   6  20     7522.83     7249.37    160.92 o 
   1   6  20     3353.64     3210.20    105.34 o 
   2   6  20      211.41      120.92     51.21 o 
  -3   7  20       55.88       40.81     61.15 o 
  -2   7  20        3.20       22.54     60.38 o 
  -1   7  20      421.13      382.62     52.00 o 
   0   7  20        9.81      109.54     36.01 o 
   1   7  20      238.51      169.56     41.79 o 
   2   7  20       44.84       27.54     36.79 o 
  -2   8  20     3927.72     3665.45    239.04 o 
  -1   8  20     7664.25     8187.99    279.53 o 
   0   8  20     3619.84     3379.41    108.23 o 
   1   8  20     6108.32     6586.40    159.40 o 
  -1   9  20      136.53      241.02     66.72 o 
   0   9  20      223.86      360.45     50.59 o 
  -2   1  21     1526.63     1530.36    114.97 o 
  -1   1  21     4359.41     4614.75    153.60 o 
   0   1  21     4979.01     4561.19    149.20 o 
   1   1  21     1553.14     1328.41     92.36 o 
   2   1  21       30.09       43.63     60.50 o 
  -2   2  21     2041.26     2029.37    111.77 o 
  -1   2  21      242.52      249.72     69.26 o 
   0   2  21      818.36      753.78     80.88 o 
   1   2  21     3690.25     3585.07    133.25 o 
   2   2  21     4503.49     4628.02    148.11 o 
  -2   3  21       21.89       56.83     62.58 o 
  -1   3  21      510.11      526.56     76.65 o 
   0   3  21     2034.22     2170.94    109.84 o 
   1   3  21      201.50      253.60     67.76 o 
  -2   4  21     3941.87     3631.71    196.60 o 
  -1   4  21      843.84      872.35     83.80 o 
   0   4  21      681.02      920.01     85.42 o 
   1   4  21     3855.01     3716.63    137.66 o 
  -1   5  21     1741.75     1692.99    103.88 o 
   0   5  21     1734.64     1587.74    101.42 o 
                                                 
